# Supplementary material for: MacAB-TolC Contributes to the Development of Acinetobacter baumannii Biofilm at the Solid–Liquid Interface
Source: Front Microbiol. 2022 Jan 13;12:785161. doi: 10.3389/fmicb.2021.785161 (PMC8792954; doi:10.3389/fmicb.2021.785161)
Supplement: Supplementary file 5 [file Table_1.XLSX]

## Sheet: Table S1 - Strains
Table S1. Bacterial strains and plasmids used in this study
Strains and plasmids	Description	References
Strains
Acinetobacter baumannii
SDF	Institut Pasteur, Paris	(La Scola and Raoult, 2004; Fournier et al., 2006)
ATCC 17978	Wild-type reference strain without pAB3 plasmid	(Weber et al., 2015), (Baumann et al., 1968)
ΔMac	ATCC 17978-derived ABYAL0571-74 deletion mutant	This study
ΔMac_e	ATCC 17978-derived ABYAL0571-74 deletion mutant containing pWH1266 empty plasmid	This study
ΔMac_c	ATCC 17978-derived ABYAL0571-74 deletion mutant containing pWH1266::macAB-tolC complemented plasmid	This study
Escherichia coli
CC118λpir	CC118 lysogenized with λpir phage	(Herrero et al., 1990)
CC118λpir (pKNG101)	Strain CC118λpir containing suicide vector pKNG101	(Kaniga et al., 1991)
DH5α	F- supE44 endA1 hsdR17(rK- mK-) thi-1 recA1 Δ(argF-lacZYA)U169 φ80dlacZΔM15 phoA gyrA96 relA1 deoR λ-	Invitrogen
DH5α (pCR-Blunt)	Strain DH5α containing cloning vector pCR-Blunt for blunt-end PCR products	This study
HB101 (pRK2013)	Strain HB101 containing helper plasmid pRK2013 for triparental matting	(Ditta et al., 1980)
Plasmids
pWH1266	ATCC® 77092™ E. coli-A. baumannii shuttle cloning vector, containing Ampr,Tetr	(Hunger et al., 1990)
pWH1266::macAB-tolC	pWH1266 with ABYAL0571-74 locus	This study
pKNG101	Suicide vector for positive selection of double recombination events in Gram-negative bacteria containing oriR6K, mobRK2, sacB, Strr	(Kaniga et al., 1991)
pKNG101::ΔmacAB-tolC	pKNG101 with mutagenic ΔmacAB-tolC insert	This study
pRK2013	Helper plasmid with high rate of self-transmissibility containing mob1, tra1, ColE1, Kanr	(Ditta et al., 1980)
pCR-Blunt	lacZα, ColE1, orif1, ccdB, Ampr Kanr	Invitrogen
pCR-Blunt::ΔmacAB-tolC	pCR-Blunt with mutagenic ΔmacAB-tolC insert	This study

## Sheet: Table S2 - Primers
Table S2. Primers used in this study
Primers	Sequences (5'-3')	References
Node_182F	TTACAACAAGTATCTGTAGGTCCTGACC	(Weber et al., 2015)
Node_182R	AAGTGTCTGAATGTCTATCAATGCC	(Weber et al., 2015)
H-NS_FWD	CTCAGCTTTAACTTGCTTTCTTCC	This study
H-NS_REV	AGTGACCCTATCCGATCTGG	This study
TetR2_FWD	AGGAACCATATCTTAACGACAGC	This study
TetR2_REV	ACTTCTCCACTTAATACGACACC	This study
ABYAL0571_ABC1	CACACGCTTGATGGTGACTT	This study
ABYAL0571_ABC2	AACCTCATGATGCCCAGCAAACTACAC	This study
ABYAL0574_ABC3	GGCATCATGAGGTTGCTGTTGTTTAGGC	This study
ABYAL0574_ABC4	GTGTGGTGGTTGCCCTTACT	This study

## Sheet: Table S3 - Proteome ATCC 17978
Table S3: Proteins differentially expressed in ATCC 17978 S-L biofilm
ABYAL Accession	ABSDF Accession	Fold change	Gene	Description	KEGG Biological processes	Localization	Peptides	Score	Anova (p)	Expression in S-L Biofilm
ABYAL0063	ABSDF0063	2.45	wzc	tyrosine-protein kinase, autophosphorylates	Transporters	Inner membrane	3	104.38	2.31E-05	over-represented
ABYAL0065	ABSDF0065	3.09	wza	polysaccharide export protein	Transporters	Outer membrane	7	395.83	9.01E-05	over-represented
ABYAL0082	ABSDF0081	4.17	pgi	glucose-6-phosphate isomerase	Carbohydrate metabolism	Cytoplasmic	5	218.86	1.75E-06	over-represented
ABYAL0129	ABSDF0125, ABSDF0126	2.54		putative enoyl-CoA hydratase/isomerase	Lipid metabolism	Cytoplasmic	4	254.08	7.98E-07	over-represented
ABYAL0139	-	6.29		efflux pump membrane transporter (RND superfamily)	Community	Inner membrane	16	704.76	3.14E-08	over-represented
ABYAL0140	-	10.72		porin (in strain AYE)	Community	Membrane	6	277.13	5.51E-09	over-represented
ABYAL0141	-	5.12		NAD-dependent epimerase/dehydratase; Carboxylesterase]	Community	Cytoplasmic	14	849.06	5.47E-06	over-represented
ABYAL0223	ABSDF0223	4.44		outer membrane protein (OprD family porin)	other processes	Outer membrane	10	747.68	1.91E-07	over-represented
ABYAL0255	ABSDF3307	2.50	lptF	lipopolysaccharide-transporting ATPase activity	Glycan metabolism	Inner membrane	3	207.05	9.42E-05	over-represented
ABYAL0267	ABSDF3294	3.82	hom/(metL)	homoserine dehydrogenase	Amino acid metabolism	Cytoplasmic	11	726.19	1.30E-04	over-represented
ABYAL0299	ABSDF3255	3.13	(pulD)	putative general secretion pathway protein	Transporters	Outer membrane	7	413.96	4.02E-08	over-represented
ABYAL0317	ABSDF3234	4.84	ompW	outer membrane protein W	other processes	Outer membrane	6	313.34	1.07E-09	over-represented
ABYAL0322	ABSDF3229	3.48		Selenocysteine synthase	Amino acid metabolism	Unknown	10	450.24	2.86E-10	over-represented
ABYAL0333	ABSDF3218	3.74	lpxO	beta-hydroxylase	Glycan metabolism	Unknown	7	274.00	2.25E-09	over-represented
ABYAL0375	ABSDF3166	2.63	ubiB	2-octaprenylphenol hydroxylase of ubiquinone biosynthetic pathway	Metabolism of cofacters & vitamins	Unknown	8	359.18	4.99E-09	over-represented
ABYAL0419	ABSDF3119	3.52		ABC transporter	Transporters	Unknown	3	80.64	1.71E-05	over-represented
ABYAL0461	ABSDF3081	3.45	htrB	lipid A biosynthesis lauroyl acyltransferase (Heat shock protein B)	Glycan metabolism	Inner membrane	3	71.53	1.51E-08	over-represented
ABYAL0468	ABSDF3073	2.83	topA	DNA topoisomerase type I, omega protein	replication & repair	Cytoplasmic	3	112.81	7.28E-03	over-represented
ABYAL0484	ABSDF3057	3.76		biopolymer transport protein (ExbB)	Transporters	Inner membrane	4	324.85	5.45E-06	over-represented
ABYAL0515	ABSDF3024	4.43	fumA	fumarate hydratase	Carbohydrate metabolism	Unknown	8	510.22	1.04E-04	over-represented
ABYAL0540	ABSDF2997	3.15	bamB	Outer membrane assembly lipoprotein BamB	Transporters	Outer membrane	13	862.14	1.29E-08	over-represented
ABYAL0565	ABSDF2991	2.71		Rhodanese related transferase	other processes	Unknown	3	150.99	7.40E-05	over-represented
ABYAL0571	ABSDF2985	6.00		putative outer membrane protein precursor (OprM id 99% in AB307-0294 strain)	other processes	Unknown	3	113.88	3.01E-08	over-represented
ABYAL0574	ABSDF2983	3.63		fragment of putative secretion protein (HlyD family) (part 1)	Transporters	Membrane	6	316.5	2.59E-04	over-represented
ABYAL0576	ABSDF2981	2.85	lptE	putative minor lipoprotein	Transporters	Membrane	8	367.81	7.16E-07	over-represented
ABYAL0583	ABSDF2975	3.95	ilvC	acetohydroxy acid isomeroreductase	Amino acid metabolism	Cytoplasmic	12	760.29	5.78E-09	over-represented
ABYAL0613	ABSDF2945	2.14	gacS	GacS-like sensor kinase protein	Signal tranduction	Outer membrane	4	186.95	1.06E-04	over-represented
ABYAL0632	ABSDF2922	3.29	infC	protein chain initiation factor IF-3	Translation	Cytoplasmic	5	354.51	1.25E-06	over-represented
ABYAL0640	ABSDF2911	2.52		fragment of conserved hypothetical protein (part 2)	Unknown	Unknown	4	255.31	4.12E-04	over-represented
ABYAL0650	ABSDF2901	5.86	accA	acetyl-coenzyme A carboxylase carboxyl transferase (alpha subunit)	Lipid metabolism	Cytoplasmic	8	446.43	1.17E-05	over-represented
ABYAL0665	ABSDF2885	4.01		putative lipoprotein precursor (VacJ) transmembrane	Transporters	Inner membrane	4	214.59	2.67E-09	over-represented
ABYAL0868	ABSDF2729	16.71		conserved hypothetical protein	Unknown	Unknown	9	420.06	1.09E-08	over-represented
ABYAL0869	ABSDF2728	8.73	metE	5-methyltetrahydropteroyltriglutamate- homocysteine methyltransferase	Amino acid metabolism	Cytoplasmic	4	166.06	5.74E-05	over-represented
ABYAL0892	ABSDF2710	3.41	nuoF	NADH dehydrogenase I chain F	Energy metabolism	Inner membrane	8	271.84	1.99E-04	over-represented
ABYAL0909	ABSDF2695	2.33		conserved hypothetical protein; putative membrane protein	Unknown	Membrane	4	138.57	3.55E-10	over-represented
ABYAL0933	ABSDF2666	5.52	ffh	fragment of 4.5S-RNP protein, GTP binding export factor, part of signal recognition particle with 4.5 RNA (part 1)	Transporters	Cytoplasmic	3	286.07	3.58E-05	over-represented
ABYAL0942	ABSDF2658	10.75	bfrA	bacterioferritin	Energy metabolism	Cytoplasmic	5	240.29	2.57E-06	over-represented
ABYAL0961	ABSDF2640	3.27	fabG	3-oxoacyl-[acyl-carrier-protein] reductase	Lipid metabolism	Cytoplasmic	4	257.39	1.77E-05	over-represented
ABYAL0965	ABSDF2636	7.91		putative hydrolase	Unknown	Unknown	4	219.9	8.21E-13	over-represented
ABYAL0981	ABSDF2621	4.66	bamD	outer membrane assembly lipoprotein bamD	Transporters	Membrane	4	224.74	3.73E-08	over-represented
ABYAL1020	ABSDF2556	4.28	minD	cell division inhibitor, a membrane ATPase,activates minC	Cell cyle	Inner membrane	8	478.77	1.26E-08	over-represented
ABYAL1031	ABSDF2542	4.33		bacteriohemerythrin	Energy metabolism	Unknown	3	139.11	2.68E-07	over-represented
ABYAL1034	ABSDF2539	9.06	smpA	outer membrane lipoprotein (bamE)	Transporters	Outer membrane	3	106.95	9.80E-09	over-represented
ABYAL1044	ABSDF2527	2.26		nucleoside diphosphate sugar epimerase	Carbohydrate metabolism	Unknown	3	162.89	3.73E-07	over-represented
ABYAL1051	-	2.31		hypothetical protein; putative exported protein	Unknown	Unknown	5	235.65	1.50E-03	over-represented
ABYAL1067	-	2.79	mqo	malate dehydrogenase, FAD/NAD(P)-binding domain	Carbohydrate metabolism	Cytoplasmic	6	216.33	1.57E-04	over-represented
ABYAL1152	ABSDF2396	2.69	wzi	Uncharacterized 55.8 kDa protein in cps region (Capsule assembly protein Wzi)	Transporters	Outer membrane	13	624.69	1.59E-07	over-represented
ABYAL1159	ABSDF2385	2.38		putative hemolysin-related protein	other processes	Unknown	6	230.68	8.05E-04	over-represented
ABYAL1178	ABSDF2366	2.88		signal peptide	Unknown	Unknown	4	230.33	2.07E-08	over-represented
ABYAL1191	-	4.77		putative antigen	Unknown	Unknown	4	185.14	3.77E-08	over-represented
ABYAL1210	ABSDF1355	2.43		periplasmic or secreted lipoprotein	other processes	Unknown	7	327.91	2.60E-08	over-represented
ABYAL1222	ABSDF1367	3.49		putative FMN oxidoreductase	Energy metabolism	Unknown	5	207.45	4.18E-07	over-represented
ABYAL1223	ABSDF1368, ABSDF1371	6.18		putative TonB-dependent siderophore receptor precursor	Transporters	Outer membrane	15	715.75	3.27E-07	over-represented
ABYAL1260	ABSDF1638	3.80		Gamma-aminobutyraldehyde dehydrogenase (1-pyrroline dehydrogenase) (4-aminobutanal dehydrogenase) (ABALDH)	Amino acid metabolism	Unknown	3	109.22	2.37E-09	over-represented
ABYAL1400	ABSDF1477	3.93	pyrB	aspartate carbamoyltransferase, catalytic subunit	Nucleotide metabolism	Cytoplasmic	6	284.76	1.18E-04	over-represented
ABYAL1445	p3ABSDF0021	15.32	csp	cold shock-like protein	other processes	Cytoplasmic	4	116.23	5.87E-04	over-represented
ABYAL1450	ABSDF1783	2.26		phage head morphogenesis protein, SPP1 gp7 (part 1)	Unknown	Unknown	3	92.27	3.64E-04	over-represented
ABYAL1464	ABSDF2320	2.42	lptB	putative lipopolysaccharide transport protein B (ABC superfamily, atp_bind) (LptB)	Glycan metabolism	Cytoplasmic	6	263.41	8.95E-05	over-represented
ABYAL1465	ABSDF1107	23.06		putative outer membrane efflux protein, type I secretion protein	Transporters	outer membrane	5	341.01	3.49E-07	over-represented
ABYAL1506	-	7.59		putative zinc-type alcohol dehydrogenase-like protein	Unknown	Unknown	5	234.6	5.53E-05	over-represented
ABYAL1532	ABSDF2251	7.74		secretion system protein EvpA-like (100% id. in ATCC 19606 strain)	Transporters	Unknown	6	293.69	2.45E-04	over-represented
ABYAL1533	ABSDF2250	7.64	vipB	voir tableau	Transporters	Unknown	21	1330.31	3.91E-04	over-represented
ABYAL1548	ABSDF2238	7.15	tssK	(T6SS)	Transporters	Unknown	3	115.87	1.55E-04	over-represented
ABYAL1549	ABSDF2237	2.89		putative secretion syntem protein Evpn-Like id 100% in ATCC19606	Transporters	Unknown	3	88.79	8.08E-04	over-represented
ABYAL1640	-	4.78		putative Short-chain dehydrogenase/reductase	Unknown	Unknown	11	423.45	2.54E-03	over-represented
ABYAL1756	-	2.33	gltI		Transporters	periplasmic	9	448.39	2.21E-04	over-represented
ABYAL1759	ABSDF1510	2.87	gltL	glutamate/aspartate transport protein (ABC superfamily, atp_bind)	Transporters	Cytoplasmic	4	169.58	4.11E-08	over-represented
ABYAL1779	-	3.66	(F17a-A)	fragment of putative fimbrial protein precursor (Pilin) (partial)	Community	extracellar	3	196.82	6.12E-05	over-represented
ABYAL1826	ABSDF1714	3.29	ostA	fragment of organic solvent tolerance protein precursor or increased membrane permeability protein (part 2)	Transporters	outer membrane	14	731.05	2.74E-08	over-represented
ABYAL1854	ABSDF1740	3.34		conserved hypothetical protein; putative exported protein	Unknown	Membrane	3	291.45	1.74E-11	over-represented
ABYAL1929	ABSDF1828	7.13		putative transport protein (ABC superfamily, atp_bind); Oligopeptide/dipeptide ABC transporter, atp-bind	Transporters	Cytoplasmic	4	197.92	1.28E-06	over-represented
ABYAL1953	ABSDF1855	2.73		conserved hypothetical protein; putative membrane protein	Unknown	Membrane	4	218.4	4.62E-08	over-represented
ABYAL1956	ABSDF1858	3.44	ppiD	fragment of peptidyl-prolyl cis-trans isomerase precursor (PPIase) (Rotamase) (part 1)	Foldind & sorting	Inner membrane	4	223.07	8.77E-04	over-represented
ABYAL1973	-	2.65	bfnH	Ferric siderophore receptor protein BfnH	Transporters	Outer membrane	7	328.36	7.36E-07	over-represented
ABYAL1988	-	25.66		putative ferric siderophore receptor protein	Transporters	Outer membrane	4	125.69	1.11E-06	over-represented
ABYAL1989	ABSDF1889	4.64	lpxB	lipid A-disaccharide synthase	Glycan metabolism	Membrane	4	188.45	1.39E-08	over-represented
ABYAL2023	ABSDF1930	2.04	aroC	chorismate synthase	Amino acid metabolism	Cytoplasmic	3	108.36	2.97E-06	over-represented
ABYAL2057	-	4.18	aspA	aspartate ammonia-lyase (aspartase)	Amino acid metabolism	Cytoplasmic	10	483.38	3.33E-08	over-represented
ABYAL2208	ABSDF1996	3.48	catA	catechol 1,2-dioxygenase	Xenobiotic degradation and metabolism	Unknown	8	322.98	1.31E-04	over-represented
ABYAL2209	ABSDF1997	5.26	pcaI	3-oxoadipate CoA-transferase subunit A (Beta- ketoadipate:succinyl-CoA transferase subunit A)	Carbohydrate metabolism	Unknown	3	166.15	1.29E-03	over-represented
ABYAL2221	-	3.92		putative Short-chain dehydrogenase/reductase	Unknown	Unknown	7	262.66	1.68E-04	over-represented
ABYAL2226	-	6.68		polyketide cyclase	Unknown	Unknown	3	159.39	9.25E-04	over-represented
ABYAL2263	ABSDF2032	2.79	eno	enolase	Carbohydrate metabolism	Cytoplasmic	13	1004.46	2.82E-05	over-represented
ABYAL2278	ABSDF2050	2.32		conserved hypothetical protein	Carbohydrate metabolism	Unknown	8	449.63	4.18E-05	over-represented
ABYAL2286	-	5.46		putative phospholipase A1 precursor (PldA)	Lipid metabolism	Unknown	4	148.1	1.91E-10	over-represented
ABYAL2298	ABSDF2081	4.16	ftsY	cell division protein	Cell cyle	Inner membrane	6	287.07	1.44E-05	over-represented
ABYAL2300	ABSDF2083	4.27		conserved hypothetical protein	Unknown	Unknown	4	187.7	4.31E-04	over-represented
ABYAL2343	ABSDF1686	3.98	(bamA)	putative outer membrane protein (BamA)	Transporters	Outer membrane	5	216.43	6.10E-07	over-represented
ABYAL2344	ABSDF1685	3.15		putative membrane-associated Zn-dependent proteases 1	Unknown	Membrane	4	177.02	1.03E-05	over-represented
ABYAL2386	ABSDF2188	2.17	aroQ	3-dehydroquinate dehydratase, type II	Amino acid metabolism	Cytoplasmic	3	114.04	4.33E-07	over-represented
ABYAL2388	ABSDF2190	4.08	accC	biotin carboxylase (A subunit of acetyl-CoA carboxylase)	Lipid metabolism	Cytoplasmic	4	226.27	7.44E-05	over-represented
ABYAL2469	-	2.67		fragment of putative ferredoxin-dependant glutamate synthase. (part 1)	Unknown	Unknown	4	158.21	9.29E-09	over-represented
ABYAL2532	ABSDF1641	10.65		putative alcohol dehydrogenase	Xenobiotic degradation and metabolism	Unknown	9	346.72	2.06E-06	over-represented
ABYAL2570	ABSDF1608	2.72	tamb	TamB protein	Transporters	Unknown	6	288.98	2.01E-05	over-represented
ABYAL2572	ABSDF1607	4.62	tama	Putative outer membrane protein TamA	Transporters	Outer membrane	11	566.35	3.34E-09	over-represented
ABYAL2592	ABSDF1589	2.73		putative oxidoreductase, short-chain dehydrogenase/reductase family	Unknown	Unknown	9	560.04	6.30E-06	over-represented
ABYAL2600	ABSDF1581, ABSDF1582	12.32		conserved hypothetical protein; putative exported protein	Unknown	Unknown	3	224.97	1.46E-06	over-represented
ABYAL2606	-	3.75	pgaA	Biofilm Pga Outer membrane	Community	Outer membrane	9	435.41	9.35E-08	over-represented
ABYAL2611	ABSDF1575	2.71	cyoA	cytochrome o ubiquinol oxidase subunit II	Energy metabolism	Inner membrane	9	554.7	2.48E-08	over-represented
ABYAL2639	ABSDF1510	2.41		D- and L-methionine transport protein (ABC superfamily, atp_bind) (metN-like)	Transporters	Cytoplasmic	8	325.53	1.13E-04	over-represented
ABYAL2653	ABSDF2347	3.41	pqiB	paraquat-inducible protein	other processes	Membrane	10	473.58	1.59E-09	over-represented
ABYAL2666	-	5.85	csuD	putative protein CsuD; type I pili usher protein	Community	Outer membrane	12	677.58	1.26E-07	over-represented
ABYAL2687	-	3.35		conserved hypothetical protein	Unknown	Unknown	6	207.88	6.64E-03	over-represented
ABYAL2733	ABSDF1254	2.56	pepD	aminoacyl-histidine dipeptidase (peptidase D)	Foldind & sorting	Cytoplasmic	3	120.23	1.42E-04	over-represented
ABYAL2743	ABSDF1243	4.15		putative inorganic polyphosphate/ATP-NAD kinase (Poly(P)/ATP NAD kinase)(PpnK)	Energy metabolism	Cytoplasmic	4	176.00	3.50E-10	over-represented
ABYAL2744	ABSDF1242	2.25	mrcB	bifunctional protein [Includes penicillin-insensitive transglycosylase; penicillin-sensitive transpeptidase] (penicillin-binding protein 1B)	Glycan metabolism	Inner membrane	9	390.27	6.08E-05	over-represented
ABYAL2808	ABSDF1181	2.45	algW	fragment of HtrA-like serine protease (part 2)	Community	Inner membrane	5	231.53	1.73E-06	over-represented
ABYAL2818	ABSDF1172	7.50	glnA	fragment of glutamine synthetase (part 2)	Energy metabolism	Cytoplasmic	7	214.30	1.86E-03	over-represented
ABYAL2819	ABSDF1172	5.16	glnA	fragment of glutamine synthetase (part 1)	Energy metabolism	Cytoplasmic	11	636.78	1.77E-03	over-represented
ABYAL2857	-	9.70	(bauA)	putative ferric acinetobactin receptor (bauA)	Transporters	Outer membrane	4	232.95	1.70E-07	over-represented
ABYAL2944	ABSDF1079	3.88	hemL	glutamate-1-semialdehyde aminotransferase	Metabolism of cofacters & vitamins	Unknown	4	198.68	1.58E-06	over-represented
ABYAL2969	-	2.69		protein containing BcsB domain (part 2)	Glycan metabolism	Unknown	9	432.08	2.43E-08	over-represented
ABYAL2970	-	2.45		protein containing BcsB domain (part 2)	Glycan metabolism	Unknown	8	406.06	2.59E-07	over-represented
ABYAL2974	-	5.24		(signal peptide)	Unknown	Unknown	3	130.32	9.33E-07	over-represented
ABYAL3005	ABSDF0950	2.52	lepB	leader peptidase (signal peptidase I) , serine protease	Unknown	Inner membrane	8	333.91	3.31E-06	over-represented
ABYAL3026	ABSDF0934	4.78	carO	putative porin protein associated with imipenem resistance	other processes	Outer membrane	13	840.16	1.46E-09	over-represented
ABYAL3094	ABSDF0911	6.57	tolQ	tolerance to group A colicins, single-stranded DNA filamentous phage, required for OM integrity	Transporters	Inner membrane	3	162.32	5.34E-07	over-represented
ABYAL3095	ABSDF0910	3.61	tolR	tolerance to group A colicins, single-stranded DNA filamentous phage, required for OM integrity	Transporters	Inner membrane	3	109.19	1.93E-04	over-represented
ABYAL3098	ABSDF0907	2.28	pal	peptidoglycan-associated lipoprotein precursor	Glycan metabolism	outer membrane	6	284.29	1.41E-07	over-represented
ABYAL3100	ABSDF0905	3.23	fbp	fructose-1,6-bisphosphatase	Carbohydrate metabolism	Cytoplasmic	3	152.38	2.04E-05	over-represented
ABYAL3112	ABSDF0889	2.97		putative protease; signal peptide peptidase sppA	Foldind & sorting	Unknown	7	231.43	9.76E-06	over-represented
ABYAL3124	ABSDF0871	2.57		RND efflux transporter	Transporters	Unknown	4	251.38	9.43E-04	over-represented
ABYAL3171	ABSDF0830	23.90	(ttcA)	tRNA 2-thiocytidine biosynthesis protein TtcA (99% id. in ACICU strain)	translation	Unknown	4	198.34	3.77E-06	over-represented
ABYAL3187	ABSDF0805	5.10		conserved hypothetical protein; putative exported protein	Unknown	Unknown	3	162.46	3.48E-06	over-represented
ABYAL3225	ABSDF0764, ABSDF0767	8.11		hypothetical protein; putative exported protein	Unknown	Unknown	5	328.76	2.82E-07	over-represented
ABYAL3229	ABSDF0771	2.24	sdhC	succinate dehydrogenase, cytochrome b556 subunit	Carbohydrate metabolism	Inner membrane	5	274.78	5.82E-04	over-represented
ABYAL3231	ABSDF0773	3.12	sdhA	succinate dehydrogenase, flavoprotein subunit	Carbohydrate metabolism	Cytoplasmic	30	2195.83	1.25E-06	over-represented
ABYAL3232	ABSDF0774	3.22	sdhB	succinate dehydrogenase, iron-sulfur subunit	Carbohydrate metabolism	Cytoplasmic	9	476.27	2.26E-10	over-represented
ABYAL3234	ABSDF0775	2.74	sucA	2-oxoglutarate decarboxylase, component of the 2-oxoglutarate dehydrogenase complex (E1)	Carbohydrate metabolism	Unknown	6	207.48	6.79E-03	over-represented
ABYAL3243	-	6.36	(bap)	tableau	Community	extracellar	4	197.93	2.72E-04	over-represented
ABYAL3252	ABSDF0741	2.60	ispB	octaprenyl-diphosphate synthase (Octaprenyl pyrophosphate synthetase) (OPP synthetase)	Metabolism of cofacters & vitamins	Unknown	3	84.65	1.57E-03	over-represented
ABYAL3255	ABSDF0738	2.11	adeI	putative membrane fusion protein (AdeA-like)	other processes	Membrane	9	690.87	3.50E-04	over-represented
ABYAL3257	ABSDF0736	3.24	adeK	outer membrane protein (AdeC-like)	other processes	outer membrane	19	1145.12	3.89E-08	over-represented
ABYAL3275	ABSDF0721	8.53		Dcap-like protein	Transporters	Outer membrane	18	944.74	1.77E-08	over-represented
ABYAL3281	ABSDF0716	3.74		membrane protease subunits, stomatin/prohibitin-like protein	Unknown	Membrane	12	900.4	9.25E-09	over-represented
ABYAL3295	ABSDF0689	2.40		putative long-chain fatty acid transport protein	Transporters	Outer membrane	8	502.23	5.23E-06	over-represented
ABYAL3305	ABSDF0680	2.10	mreB	rod shape-determining protein	Cell cyle	Membrane	5	242.62	1.87E-03	over-represented
ABYAL3324	ABSDF0658	2.63		conserved hypothetical protein	Unknown	Membrane	5	254.17	3.71E-04	over-represented
ABYAL3356	ABSDF0613	2.03	mscL	mechanosensitive channel	Transporters	Inner membrane	3	150.37	3.03E-05	over-represented
ABYAL3363	ABSDF0605	3.80	ompA	putative Outer membrane protein precursor (OmpA-like)	Community	Outer membrane	17	1007.66	6.24E-09	over-represented
ABYAL3365	ABSDF0602	2.28		putative acetyl-CoA acetyltransferase (Acetoacetyl-CoA thiolase)	Unknown	Cytoplasmic	16	719.6	6.75E-09	over-represented
ABYAL3369	ABSDF0597	2.44	cysI	sulfite reductase	Energy metabolism	Unknown	3	120.23	3.75E-04	over-represented
ABYAL3370	ABSDF0596	3.34	gcd	fragment of glucose dehydrogenase [pyrroloquinoline-quinone] precursor (Quinoprotein glucose DH) (part 2)	Carbohydrate metabolism	inner membrane	8	346.14	3.54E-09	over-represented
ABYAL3371	ABSDF0596	4.52	gcd	fragment of glucose dehydrogenase [pyrroloquinoline-quinone] precursor (Quinoprotein glucose DH) (part 1)	Carbohydrate metabolism	Inner membrane	3	127.54	1.08E-08	over-represented
ABYAL3373	ABSDF0595	3.72		putative glucose-sensitive porin (OprB-like )	Carbohydrate metabolism	Outer membrane	10	774.04	3.83E-11	over-represented
ABYAL3400	ABSDF0565	4.63	trpB	tryptophan synthase beta chain	Amino acid metabolism	Cytoplasmic	5	205.13	2.77E-05	over-represented
ABYAL3402	ABSDF0560, ABSDF0561, ABSDF0562	3.35		putative TonB-dependent Outer membrane receptor for vitamin B12/cobalamin transport (Btub)	Metabolism of cofacters & vitamins	Outer membrane	15	819.95	8.77E-05	over-represented
ABYAL3405	ABSDF0555	2.52		conserved hypothetical protein	Unknown	Unknown	3	211.45	3.28E-06	over-represented
ABYAL3546	ABSDF3680	2.49	oxaA	fragment of Inner membrane protein (IMP) integration factor; binds TM regions of nascent IMPs; required for Sec-independent IMP integration; associated with the Sec translocase (part 1)	Transporters	inner membrane	10	633.46	3.01E-05	over-represented
ABYAL3552	ABSDF2852	2.47		putative lipoprotein precursor	Unknown	Membrane	5	285.93	4.41E-06	over-represented
ABYAL3614	ABSDF0454	2.33		conserved hypothetical protein; putative exported protein	Unknown	Unknown	5	188.95	1.21E-08	over-represented
ABYAL3630	ABSDF0438	6.25	rplF	50S ribosomal protein L6	Translation	Cytoplasmic	6	274.04	2.05E-11	over-represented
ABYAL3634	ABSDF0434	6.75	rplX	50S ribosomal protein L24	Translation	Cytoplasmic	10	484.23	2.03E-13	over-represented
ABYAL3640	ABSDF0428	11.99	rplV	50S ribosomal protein L22	Translation	Cytoplasmic	4	229.18	7.24E-09	over-represented
ABYAL3668	ABSDF0395	2.65	ttg2C	toluene tolerance efflux transporter (ABC superfamily, peri-bind)	Transporters	periplasmic	4	98.4	2.97E-05	over-represented
ABYAL3679	ABSDF0384, ABSDF0385	3.35		conserved hypothetical protein; putative exported protein	Unknown	Outer membrane	18	622.71	4.73E-08	over-represented
ABYAL3681	ABSDF0381	3.00		conserved hypothetical protein; putative exported protein	Unknown	Unknown	3	108.1	2.32E-05	over-represented
ABYAL3699	ABSDF0359	2.74	astE	succinylglutamate desuccinylase	Amino acid metabolism	Unknown	6	258.82	6.99E-06	over-represented
ABYAL3700	ABSDF0358	3.03	astB	succinylarginine dihydrolase	Amino acid metabolism	Unknown	13	856.03	5.67E-09	over-represented
ABYAL3702	ABSDF0356	2.16	astA	arginine succinyltransferase	Amino acid metabolism	Cytoplasmic	7	279.32	3.29E-06	over-represented
ABYAL3703	ABSDF0355	2.05	astC	fragment of succinylornithine transaminase (also has acetylornitine transaminase activity, PLP-dependent) (carbon starvation protein C) (part 2)	Amino acid metabolism	Unknown	7	393.32	3.20E-10	over-represented
ABYAL3704	ABSDF0355	2.83	astC	fragment of succinylornithine transaminase (also has acetylornitine transaminase activity, PLP-dependent) (carbon starvation protein C) (part 1)	Amino acid metabolism	Unknown	5	179.72	8.69E-07	over-represented
ABYAL3715	ABSDF0344	2.06	sodC	superoxide dismutase precursor (Cu-Zn)	Xenobiotic degradation and metabolism	periplasmic	8	490.50	5.77E-07	over-represented
ABYAL3746	ABSDF0321	3.42	rpoZ	RNA polymerase, omega subunit	Transcription	Cytoplasmic	3	108.38	1.42E-04	over-represented
ABYAL3809	ABSDF0242	3.94	hisB	imidazoleglycerol-phosphate dehydratase	Amino acid metabolism	Cytoplasmic	3	124.93	1.52E-03	over-represented
ABYAL3813	ABSDF0237	3.52	hisA	phosphoribosylformimino-5-aminoimidazole carboxamide isomerase	Amino acid metabolism	Cytoplasmic	3	107.10	6.52E-05	over-represented
ABYAL3894	ABSDF3439	2.27		small conductance mecanosensitive channel	Transporters	Unknown	5	257.81	2.61E-04	over-represented
ABYAL3897	ABSDF3442	3.45	xenB	xenobiotic reductase	Xenobiotic degradation and metabolism	Unknown	8	397.58	3.66E-06	over-represented
ABYAL3901	ABSDF3445	2.80		putative outer membrane Omp25	Unknown	Outer membrane	13	1021.98	4.65E-08	over-represented
ABYAL3922	ABSDF3469	2.39	ftsQ	cell division protein (in growth of wall at septum)	Cell cyle	Membrane	3	200.29	2.72E-05	over-represented
ABYAL3938	ABSDF3487	4.96		MetA pathway of phenol degradation	Xenobiotic degradation and metabolism	Unknown	10	515.42	1.10E-10	over-represented
ABYAL3966	ABSDF3516	2.42		conserved hypothetical protein	Unknown	Membrane	4	192.63	2.16E-07	over-represented
ABYAL3986	ABSDF3574	2.08		conserved hypothetical protein; putative exported protein	Unknown	Unknown	3	137.98	1.22E-03	over-represented
ABYAL3988	ABSDF3572	8.26	ribH	6,7-dimethyl-8-ribityllumazine synthase (Lumazine synthase)(riboflavin synthase beta chain)	Metabolism of cofacters & vitamins	Cytoplasmic	7	425.15	4.47E-04	over-represented
ABYAL4016	ABSDF3593	2.58	hmgB	fumarylacetoacetase (Fumarylacetoacetate hydrolase)	Amino acid metabolism	Cytoplasmic	8	498.68	7.16E-07	over-represented
ABYAL4018	ABSDF3595	2.18	(hmgA)	putative homogentisate 1,2-dioxygenase	Amino acid metabolism	Unknown	3	146.46	2.39E-06	over-represented
ABYAL4020	ABSDF3597	2.70	hpd	4-hydroxyphenylpyruvate dioxygenase (4HPPD)(HPPDase)	Amino acid metabolism	Cytoplasmic	4	159.41	3.74E-05	over-represented
ABYAL4027	ABSDF3608	3.47	purC	phosphoribosylaminoimidazole-succinocarboxamide synthase	Nucleotide metabolism	Cytoplasmic	6	203.56	1.05E-09	over-represented
ABYAL4063	ABSDF3646	3.71		conserved hypothetical protein	Unknown	Unknown	3	142.49	2.67E-05	over-represented
ABYAL4070	ABSDF3654	3.66		conserved hypothetical protein; putative exported protein	Unknown	Outer membrane	7	331.01	8.42E-08	over-represented
ABYAL0001	ABSDF0001	6.73	dnaA	DNA replication initiator protein, transcriptional regulator of replication and housekeeping genes	replication & repair	Cytoplasmic	3	89.28	2.35E-07	under-regulated
ABYAL0004	ABSDF0004	3.02	gyrB	DNA gyrase, subunit B (type II topoisomerase)	replication & repair	Cytoplasmic	17	857.98	2.98E-07	under-regulated
ABYAL0007	ABSDF0007	8.37		putative transport protein (ABC superfamily, atp_bind)	Transporters	Cytoplasmic	6	249.68	6.74E-14	under-regulated
ABYAL0018	-	6.77		Filamentation induced by cAMP protein FIC	Unknown	Cytoplasmic	15	792.32	1.54E-05	under-regulated
ABYAL0049	ABSDF0046	2.92	dsbA	thiol:disulfide interchange protein, periplasmic, alkali-inducible	other processes	Periplasmic	10	440.28	6.16E-09	under-regulated
ABYAL0061	ABSDF0061, ABSDF0062	4.12	fklB	FKBP-type 22KD peptidyl-prolyl cis-trans isomerase (rotamase)	Foldind & sorting	Periplasmic	7	406.01	2.06E-11	under-regulated
ABYAL0064	ABSDF0064	20.40	wzb	low molecular weight protein-tyrosine-phosphatase	Glycan metabolism	Unknown	3	102.38	4.72E-12	under-regulated
ABYAL0067	-	9.34	WbpB	oxidoreductase MviM protein	Carbohydrate metabolism	Unknown	8	538.76	5.22E-15	under-regulated
ABYAL0068	-	7.85	wbpD	N-acetyltransferaseWbbJ protein	Carbohydrate metabolism	Unknown	3	142.87	8.63E-14	under-regulated
ABYAL0069	-	3.31	WbpE	WecE protein((WbpE)	Carbohydrate metabolism	Cytoplasmic	8	260.25	7.07E-14	under-regulated
ABYAL0072	-	3.81		Glycosyltransferase (fragment) in strain 19606	Glycan metabolism	Unknown	15	770.61	1.24E-05	under-regulated
ABYAL0077	ABSDF0078	8.22	pglC	putative UDP-galactose phosphate transferase (WeeH)	Carbohydrate metabolism	Unknown	3	146.46	1.41E-06	under-regulated
ABYAL0078	ABSDF0079	2.30	galU	UTP-glucose-1-phosphate uridylyltransferase	Carbohydrate metabolism	Cytoplasmic	12	752.35	1.19E-05	under-regulated
ABYAL0083	ABSDF0082	2.39	galE	UDP-glucose 4-epimerase (Galactowaldenase) (UDP-galactose 4-epimerase)	Carbohydrate metabolism	Cytoplasmic	13	683.27	8.13E-06	under-regulated
ABYAL0084	ABSDF0083	2.35	manB	putative bifunctional protein [Includes: phosphomannomutase (Pmm); phosphoglucomutase (Glucose phosphomutase) (Pgm)]	Glycan metabolism	Cytoplasmic	4	191.06	7.72E-07	under-regulated
ABYAL0088	ABSDF0088	2.03	dld	D-lactate dehydrogenase, NADH independent, FAD-binding domain	Energy metabolism	Cytoplasmic	5	178.82	6.34E-04	under-regulated
ABYAL0095	-	7.19		conserved hypothetical protein	Unknown	Unknown	8	435.14	2.39E-07	under-regulated
ABYAL0118	ABSDF0116	2.84	dadA	D-amino acid dehydrogenase, small subunit	Amino acid metabolism	Inner membrane	9	384.01	2.44E-07	under-regulated
ABYAL0119	ABSDF0117	4.42	dadX	alanine racemase 2, PLP-binding, catabolic	Amino acid metabolism	Unknown	3	162.02	9.91E-09	under-regulated
ABYAL0120	ABSDF0118	2.29	(yjgF)	endoribonuclease L-PSP	Unknown	Unknown	9	796.51	9.92E-10	under-regulated
ABYAL0124	ABSDF0121	3.09	mmsA	fragment of methylmalonate-semialdehyde dehydrogenase, oxidoreductase protein (part 1)	Amino acid metabolism	Cytoplasmic	8	352.00	3.93E-05	under-regulated
ABYAL0130	ABSDF0127	2.12		putative enoyl-CoA hydratase/isomerase family protein	Lipid metabolism	Unknown	3	105.41	2.12E-03	under-regulated
ABYAL0135	-	7.70		Acyl-CoA synthetase/AMP-acid ligases II	Community	Cytoplasmic	7	310.09	1.34E-04	under-regulated
ABYAL0163	ABSDF1841	9.95		putative dyp-type peroxidase	Unknown	Unknown	9	353.84	2.10E-08	under-regulated
ABYAL0179	ABSDF0171	3.02	atpC	membrane-bound ATP synthase , F1 sector, epsilon-subunit	Energy metabolism	Inner membrane	7	631.43	1.53E-03	under-regulated
ABYAL0191	ABSDF0185	9.38	def	peptide deformylase 1 (N-formylmethionylaminoacyl-tRNA deformylase, binds Zn(II))	Translation	Unknown	5	296.95	3.93E-09	under-regulated
ABYAL0238	-	17.51		hypothetical protein	Unknown	Unknown	3	141.74	1.27E-07	under-regulated
ABYAL0240	-	10.56		universale stress protein	other processes	Unknown	3	123.42	3.04E-04	under-regulated
ABYAL0242	-	12.01		conserved hypothetical protein	Unknown	Unknown	4	129.85	6.97E-08	under-regulated
ABYAL0247	ABSDF3315	7.96		putative transcriptional regulator, consists of a Zn-ribbon and ATP-cone domains (Transcriptional repressorNrdR)	Transcription	Cytoplasmic	3	190.30	5.97E-05	under-regulated
ABYAL0249	ABSDF3313	7.48		putative DNA modification methylase (Adenine-specific methyltransferase)	replication & repair	Unknown	3	140.97	7.74E-05	under-regulated
ABYAL0250	ABSDF3312	2.67	ribC	riboflavin synthase alpha chain	Metabolism of cofacters & vitamins	Cytoplasmic	7	345.77	2.80E-09	under-regulated
ABYAL0264	ABSDF3297	2.57	gacA	response regulator (Global antibiotic and cyanide control protein, LuxR/UhpA family)	Signal tranduction	Cytoplasmic	4	217.26	3.27E-05	under-regulated
ABYAL0273	ABSDF3288	2.58	murD	UDP-N-acetylmuramoylalanine-D-glutamate ligase	Glycan metabolism	Cytoplasmic	5	288.39	3.79E-12	under-regulated
ABYAL0284	ABSDF3273	2.95	phoU	transcriptional repressor for high affinity phosphate uptake	Energy metabolism	Unknown	3	86.96	2.86E-09	under-regulated
ABYAL0287	ABSDF3271	2.74	argH	fragment of argininosuccinate lyase (Arginosuccinase) (ASAL) (part 1)	Amino acid metabolism	Cytoplasmic	3	137.75	1.39E-03	under-regulated
ABYAL0300	ABSDF3254	2.09		FHA domain containing protein	Unknown	Unknown	4	184.20	4.67E-05	under-regulated
ABYAL0303	ABSDF2567	2.43	tufA	protein chain elongation factor EF-Tu (duplicate of tufB)	Translation	Cytoplasmic	16	1030.03	1.20E-10	under-regulated
ABYAL0318	ABSDF3233	2.98		signal peptide	Unknown	Periplasmic	4	179.29	4.89E-04	under-regulated
ABYAL0323	ABSDF3227, ABSDF3228	3.41		putative polyketide biosynthetic di-thiol di-sulfide isomerase	Unknown	Unknown	5	433.24	3.99E-12	under-regulated
ABYAL0341	ABSDF3207	4.17		putative transcriptional regulator	Transcription	Cytoplasmic	3	146.40	9.01E-05	under-regulated
ABYAL0360	ABSDF3182	8.69		ribosome maturation factor	Translation	Unknown	5	340.04	3.96E-06	under-regulated
ABYAL0361	ABSDF3181	2.34	nusA	transcription termination/antitermination, L factor (N utilization substance protein A)	Transcription	Cytoplasmic	3	183.47	4.02E-03	under-regulated
ABYAL0362	ABSDF3180	4.52	infB	protein chain initiation factor IF-2 (part 1)	Translation	Cytoplasmic	14	706.04	3.90E-04	under-regulated
ABYAL0363	ABSDF3180	3.89	infB	protein chain initiation factor IF-2 (part 2)	Translation	Cytoplasmic	6	314.60	4.89E-03	under-regulated
ABYAL0364	ABSDF3179	3.04	rbfA	ribosome-binding factor A	Unknown	Cytoplasmic	3	212.35	4.77E-03	under-regulated
ABYAL0388	ABSDF3155	16.37	rpsO	30S ribosomal protein S15	Translation	Cytoplasmic	6	274.56	2.33E-05	under-regulated
ABYAL0389	ABSDF3154	4.54	pnp	polyribonucleotide nucleotidyltransferase	Foldind & sorting	Cytoplasmic	24	1119.22	9.33E-12	under-regulated
ABYAL0394	ABSDF3146	2.07	hslO	heat shock protein HSP33	Foldind & sorting	Cytoplasmic	6	377.44	6.71E-10	under-regulated
ABYAL0428	ABSDF3110	2.41	rne	ribonuclease E (RNase E): endoribonuclease for rRNA processing and mRNA degradation	Foldind & sorting	Cytoplasmic	15	803.98	3.14E-04	under-regulated
ABYAL0434	-	3.21		putative glutathione S-transferase	Amino acid metabolism	Unknown	3	93.23	8.04E-07	under-regulated
ABYAL0441	ABSDF3101	2.07		putative hydrolase, haloacid dehalogenase-like family	Unknown	Unknown	3	119.25	5.73E-05	under-regulated
ABYAL0447	ABSDF3095	2.31	leuB	3-isopropylmalate dehydrogenase	Amino acid metabolism	Cytoplasmic	3	79.50	5.40E-07	under-regulated
ABYAL0450	-	2.84		conserved hypothetical protein; putative exported protein	Unknown	Unknown	5	212.57	7.03E-06	under-regulated
ABYAL0463	ABSDF3079	3.45	uup	transport protein Uup (ABC superfamily, atp_bind)	Transporters	Cytoplasmic	6	231.51	1.09E-08	under-regulated
ABYAL0507	ABSDF3031	3.08	piuC	iron-uptake factor	Transporters	Unknown	3	102.63	5.13E-06	under-regulated
ABYAL0509	ABSDF3029	6.25	tig	trigger factor, molecular chaperone involved in septum formation	Cell cyle	Cytoplasmic	11	651.63	4.28E-05	under-regulated
ABYAL0516	ABSDF3023	2.13	pta	phosphate acetyltransferase	other processes	Cytoplasmic	23	1184.07	9.30E-06	under-regulated
ABYAL0517	-	3.10	ack	acetate kinase (propionate kinase)	Amino acid metabolism	Cytoplasmic	13	457.86	2.46E-07	under-regulated
ABYAL0518	ABSDF3021	3.06	edd	phosphogluconate dehydratase (6-phosphogluconate dehydratase)	Carbohydrate metabolism	Cytoplasmic	3	120.28	1.67E-04	under-regulated
ABYAL0528	ABSDF3010	6.08	prc	carboxy-terminal protease for penicillin-binding protein	Glycan metabolism	Inner membrane	24	1049.90	6.85E-09	under-regulated
ABYAL0541	ABSDF2996	3.38	engA	putative GTP-binding protein EngA	Unknown	Unknown	8	308.46	5.37E-05	under-regulated
ABYAL0592	ABSDF2968	3.28	prfC	peptide chain release factor 3	Translation	Cytoplasmic	5	197.22	1.11E-09	under-regulated
ABYAL0597	ABSDF2964	3.69	acnA	aconitate hydratase 1	Carbohydrate metabolism	Cytoplasmic	14	814.91	5.60E-08	under-regulated
ABYAL0609	ABSDF2949	13.32		ribosome silencing factor RsfS	Translation	Cytoplasmic	3	172.44	6.62E-04	under-regulated
ABYAL0626	ABSDF2932	2.35	panC	pantoate--beta-alanine ligase (Pantothenate synthetase) (Pantoate activating enzyme)	Metabolism of cofacters & vitamins	Cytoplasmic	10	422.29	1.28E-10	under-regulated
ABYAL0629	ABSDF2929	10.59		conserved hypothetical protein	Unknown	Unknown	8	531.12	2.27E-04	under-regulated
ABYAL0630	ABSDF2924	2.53		putative AMP-dependent synthetase/ligase (acylCoA synthetase)	Unknown	Unknown	5	225.29	1.37E-07	under-regulated
ABYAL0642	ABSDF2908	2.89	pheS	phenylalanyl-tRNA synthetase, alpha-subunit	Translation	Cytoplasmic	6	308.72	8.20E-07	under-regulated
ABYAL0649	ABSDF2902	2.09	ppx	exopolyphosphatase (ExopolyPase) (Metaphosphatase)	Energy metabolism	Inner membrane	4	187.12	2.21E-03	under-regulated
ABYAL0683	-	7.48		H-NS histone family protein	Unknown	Unknown	3	212.42	1.86E-04	under-regulated
ABYAL0704	-	23.81		hypothetical protein	Unknown	Unknown	5	245.68	2.14E-06	under-regulated
ABYAL0717	-	14.10		putative ParA-like partition ATPase	Cell cyle	Cytoplasmic	3	115.41	2.55E-04	under-regulated
ABYAL0722	-	14.33		hypothetical protein	Unknown	Unknown	3	117.82	2.16E-03	under-regulated
ABYAL0807	-	20.30	sulI	Dihydropteroate synthase type-1 (Dihydropteroate synthase type I) (DHPS) (Dihydropteroate pyrophosphorylase type I)	Metabolism of cofacters & vitamins	Cytoplasmic	6	391.15	4.32E-06	under-regulated
ABYAL0813	ABSDF2843	3.63	rpoX	putative sigma(54) modulation protein RpoX	Transcription	Cytoplasmic	3	74.42	7.42E-05	under-regulated
ABYAL0826	ABSDF2830	3.19	filF	putative pilus assembly protein (FilF)	Community	Outer membrane	5	264.31	4.37E-04	under-regulated
ABYAL0837	ABSDF2816	2.20		sugar phosphatase supH	Unknown	Unknown	5	177.79	3.42E-07	under-regulated
ABYAL0846	ABSDF2807	2.34	nadA	quinolinate synthetase A	Metabolism of cofacters & vitamins	Cytoplasmic	4	126.12	1.01E-09	under-regulated
ABYAL0848	ABSDF2749	3.65	add	fragment of adenosine deaminase (partial)	replication & repair	Unknown	5	138.94	1.99E-08	under-regulated
ABYAL0882	ABSDF2721	5.67	nrdA	ribonucleoside diphosphate reductase, alpha subunit	replication & repair	Unknown	31	1585.62	2.21E-09	under-regulated
ABYAL0885	ABSDF2717	3.37		conserved hypothetical protein	Unknown	Unknown	7	418.35	4.60E-09	under-regulated
ABYAL0902	ABSDF2701	2.15	upp	uracil phosphoribosyltransferase	Nucleotide metabolism	Cytoplasmic	8	472.64	9.07E-08	under-regulated
ABYAL0919	ABSDF2686	2.96	metG	methionyl-tRNA synthetase	Translation	Cytoplasmic	3	215.83	4.55E-04	under-regulated
ABYAL0920	ABSDF2685	6.97		conserved hypothetical protein	Unknown	Unknown	9	604.82	3.88E-08	under-regulated
ABYAL0921	ABSDF2684	2.00		putative ATP-binding protein	Unknown	Unknown	4	91.29	5.29E-06	under-regulated
ABYAL0940	ABSDF2660	3.52		putative cell division protein (ZipA-like)	Cell cyle	Membrane	4	123.52	4.57E-08	under-regulated
ABYAL0953	ABSDF2649	2.42		putative ribosomal large subunit pseudouridine synthase B (Pseudouridylate synthase) (Uracil hydrolyase)	Foldind & sorting	Unknown	9	474.65	1.28E-07	under-regulated
ABYAL0959	ABSDF2642	66.36	rpmF	50S ribosomal protein L32	Translation	Cytoplasmic	3	218.01	3.87E-05	under-regulated
ABYAL0964	ABSDF2637	2.12	thiD	bifunctional protein [Includes: hydroxy-methylpyrimidine kinase (HMP kinase); hydroxy-phosphomethylpyrimidine kinase (HMP-P kinase)]	Metabolism of cofacters & vitamins	Unknown	4	207.74	4.82E-06	under-regulated
ABYAL0974	ABSDF2627	3.11	prs	ribose-phosphate pyrophosphokinase (Phosphoribosyl pyrophosphate synthetase)	Nucleotide metabolism	Cytoplasmic	13	725.18	2.17E-08	under-regulated
ABYAL1007	ABSDF2569	8.17	rpsG	30S ribosomal protein S7	Translation	Cytoplasmic	9	555.11	9.42E-04	under-regulated
ABYAL1021	ABSDF2555	3.06	minC	cell division inhibitor, inhibits ftsZ ring formation	Cell cyle	Cytoplasmic	4	190.52	6.29E-13	under-regulated
ABYAL1035	ABSDF2538	2.01	fur	negative regulator of ferric iron uptake	Transcription	Cytoplasmic	3	134.42	2.34E-04	under-regulated
ABYAL1046	ABSDF2525	3.08	hemB	delta-aminolevulinic acid dehydratase (Porphobilinogen synthase)	Metabolism of cofacters & vitamins	Unknown	8	432.85	4.16E-06	under-regulated
ABYAL1052	-	4.67		Ribosomal protein L22	Translation	Unknown	3	147.09	2.23E-07	under-regulated
ABYAL1071	ABSDF2439	5.33	betB	NAD+-dependent betaine aldehyde dehydrogenase	Amino acid metabolism	Unknown	9	392.93	1.40E-06	under-regulated
ABYAL1083	-	5.98		putative lipoprotein (Haemin storage system) (HmsF)	Carbohydrate metabolism	Inner membrane	4	135.27	6.27E-05	under-regulated
ABYAL1143	ABSDF2408	3.55	ppk	polyphosphate kinase	Energy metabolism	outer membrane associated	10	531.02	2.13E-04	under-regulated
ABYAL1155	ABSDF2393	2.29	cysN	ATP-sulfurylase, subunit 1	Energy metabolism	Cytoplasmic	13	774.98	2.29E-03	under-regulated
ABYAL1163	ABSDF2383	3.25	aceA	isocitrate lyase	Carbohydrate metabolism	Cytoplasmic	13	479.11	2.67E-07	under-regulated
ABYAL1184	ABSDF2361	3.62	gdhA	glutamate dehydrogenase, NADP-specific	Amino acid metabolism	Cytoplasmic	4	253.17	2.31E-06	under-regulated
ABYAL1198	ABSDF1344	5.23	pepP	aminopeptidase P	Foldind & sorting	Cytoplasmic	4	253.45	5.48E-07	under-regulated
ABYAL1227	ABSDF1378	3.12	argG	fragment of argininosuccinate synthetase (part 2)	Amino acid metabolism	Cytoplasmic	3	119.85	1.38E-05	under-regulated
ABYAL1229	ABSDF1378	3.05	argG	fragment of argininosuccinate synthetase (part 1)	Amino acid metabolism	Cytoplasmic	3	155.14	2.61E-04	under-regulated
ABYAL1231	ABSDF1380	3.46	fadH	2,4-dienoyl-CoA reductase [NADPH] (2,4-dienoyl coenzyme A reductase)	Lipid metabolism	Unknown	3	103.24	2.06E-04	under-regulated
ABYAL1300	ABSDF1417	16.53		putative flavin-binding monooxygenase	Unknown	Unknown	12	577.95	1.04E-03	under-regulated
ABYAL1393	ABSDF1471	3.44	clpB	clpB	Foldind & sorting	Cytoplasmic	67	4728.74	7.77E-15	under-regulated
ABYAL1397	ABSDF1475	2.69		fragment of putative N-6 Adenine-specific DNA methylase (part 1)	replication & repair	Cytoplasmic	6	216.93	8.42E-11	under-regulated
ABYAL1416	ABSDF1491	3.06	ahpC	alkyl hydroperoxide reductase, C22 subunit, thioredoxin-like (detoxification of hydroperoxides)	other processes	Unknown	6	270.37	4.56E-04	under-regulated
ABYAL1455	-	6.75		conserved hypothetical protein	Unknown	Membrane	7	290.96	1.28E-03	under-regulated
ABYAL1500	ABSDF2256	5.74		putative allophanate hydrolase subunit 1 and 2	Unknown	Unknown	10	517.24	7.66E-10	under-regulated
ABYAL1501	ABSDF2255	3.17	bccA	Acetyl-/propionyl-coenzyme A carboxylase alpha chain [Includes: Biotin carboxylase ; Biotin carboxyl carrier protein (BCCP)]	Lipid metabolism	Cytoplasmic	9	444.67	8.03E-05	under-regulated
ABYAL1529	-	7.16		sulfatase (part 1)	Unknown	Unknown	8	431.21	3.62E-07	under-regulated
ABYAL1530	ABSDF2252	5.13		conserved hypothetical protein	Transporters	Unknown	5	221.97	2.68E-04	under-regulated
ABYAL1546	ABSDF2240	6.92		putative ClpA/B-type chaperone	Transporters	Unknown	7	304.37	5.34E-04	under-regulated
ABYAL1576	-	3.34	paaZ	aldehyde dehydrogenase, phenylacetic acid degradation	Amino acid metabolism	Cytoplasmic	17	863.96	4.58E-04	under-regulated
ABYAL1577	-	2.28	paaA	subunit of Phenylacetate-CoA oxygenase, phenylacetic acid degradation	Amino acid metabolism	Cytoplasmic	11	422.74	1.14E-03	under-regulated
ABYAL1578	-	2.14	paaB	subunit of Phenylacetate-CoA oxygenase, phenylacetic acid degradation	Amino acid metabolism	Cytoplasmic	5	332.55	4.23E-03	under-regulated
ABYAL1579	-	2.24	paaC	subunit of Phenylacetate-CoA oxygenase, phenylacetic acid degradation	Amino acid metabolism	Cytoplasmic	6	319.10	1.39E-03	under-regulated
ABYAL1586	-	3.66	paaK	fragment of Phenylacetate-coenzyme A ligase (Phenylacetyl-CoA ligase) (PA-CoA ligase) (part 1)	Amino acid metabolism	Unknown	7	269.20	2.27E-09	under-regulated
ABYAL1604	-	7.58	alr	Alanine racemase 2 [Acinetobacter baumannii ATCC 17978]	Amino acid metabolism	Unknown	10	485.68	1.87E-05	under-regulated
ABYAL1621	-	2.88	mgh	3-methylglutaconyl-CoA hydratase	Amino acid metabolism	Unknown	3	162.22	2.43E-05	under-regulated
ABYAL1701	-	3.98	tauA	taurine transport protein (ABC superfamily, peri_bind)	Transporters	periplasmic	4	184.85	2.89E-03	under-regulated
ABYAL1711	-	2.89		Metal dependent hydrolase with TIM barrel fold protein	Unknown	Unknown	5	198.73	6.32E-08	under-regulated
ABYAL1724	ABSDF1556	3.37		conserved hypothetical protein; putative exported protein	Unknown	Unknown	5	193.94	1.75E-06	under-regulated
ABYAL1728	ABSDF2183	3.90	aspQ	glutaminase-asparaginase	Amino acid metabolism	Unknown	8	386.97	4.51E-05	under-regulated
ABYAL1731	ABSDF2180	2.62	msrB	peptide methionine sulfoxide reductase	Amino acid metabolism	Unknown	3	125.61	5.98E-08	under-regulated
ABYAL1737	ABSDF2174	4.06	glnD	uridylyltransferase	Carbohydrate metabolism	Cytoplasmic	8	315.80	7.26E-07	under-regulated
ABYAL1755	ABSDF2156	2.71		putative glutathione S-transferase	Unknown	Unknown	5	214.87	3.97E-08	under-regulated
ABYAL1772	ABSDF2139	6.55		conserved hypothetical protein	Unknown	Unknown	8	324.99	9.82E-13	under-regulated
ABYAL1797	ABSDF2119	4.07	tkt	fragment of transketolase (part 2)	Carbohydrate metabolism	Unknown	5	194.69	1.01E-04	under-regulated
ABYAL1798	ABSDF2118	2.10		redox disulfite bond formation protein OsmC-like protein	Unknown	Unknown	3	118.13	3.93E-07	under-regulated
ABYAL1818	ABSDF1707	5.43		cupin protein	Unknown	Unknown	4	157.30	1.12E-08	under-regulated
ABYAL1832	ABSDF1719	2.99	spoOJ	chromosome partitioning protein	Cell cyle	Unknown	3	121.61	4.70E-06	under-regulated
ABYAL1852	ABSDF1738	4.80	rpsA	30S ribosomal protein S1	Translation	Cytoplasmic	23	1742.30	1.45E-07	under-regulated
ABYAL1853	ABSDF1739	7.78	himD	integration host factor (IHF),beta subunit, site specific recombination	replication & repair	Cytoplasmic	3	211.19	2.62E-03	under-regulated
ABYAL1903	-	2.66		lipoprotein	Unknown	Unknown	3	122.67	2.37E-03	under-regulated
ABYAL1926	ABSDF1825	8.06		putative metallopeptidase	Foldind & sorting	Unknown	7	241.94	4.41E-09	under-regulated
ABYAL1934	ABSDF1833	9.27	rpsT	30S ribosomal protein S20	Translation	Cytoplasmic	4	160.40	9.47E-03	under-regulated
ABYAL1946	ABSDF1849	2.64	hscA	heat shock protein (Hsp); chaperon involved in the Fe/S cluster biosynthesis	Foldind & sorting	Cytoplasmic	11	502.00	5.03E-10	under-regulated
ABYAL1947	ABSDF1850	4.47	hscB	co-chaperone protein (Hsc20), believed to be involved in assembly of Fe-S clusters	Foldind & sorting	Cytoplasmic	3	105.60	9.22E-04	under-regulated
ABYAL1952	ABSDF1854	2.20	iscR	repressor of the iscRSUA operon, involved in assembly of Fe-S clusters	Transcription	Cytoplasmic	3	244.87	2.77E-08	under-regulated
ABYAL1995	ABSDF1897	2.96		conserved hypothetical protein	Unknown	Unknown	3	132.69	1.48E-05	under-regulated
ABYAL1999	ABSDF1900	11.11		putative porin precursor	Unknown	Outer membrane	4	342.83	6.81E-04	under-regulated
ABYAL2009	ABSDF1912	2.23	metZ	o-acylhomoserine sulfhydrylase	Amino acid metabolism	Cytoplasmic	5	278.91	7.93E-04	under-regulated
ABYAL2019	ABSDF1925	3.50		ATPase AAA	Unknown	Unknown	3	243.62	1.40E-07	under-regulated
ABYAL2021	ABSDF1927	3.58	trpB	tryptophan synthase beta chain	Amino acid metabolism	Cytoplasmic	3	104.39	1.89E-07	under-regulated
ABYAL2028	-	7.61	acoA	acetoin:2,6-dichlorophenolindophenol oxidoreductase alpha subunit (Acetoin:DCPIP oxidoreductase-alpha) (AO:DCPIP OR)	Carbohydrate metabolism	Unknown	7	378.90	4.17E-05	under-regulated
ABYAL2029	-	4.20	acoB	acetoin:2,6-dichlorophenolindophenol oxidoreductase beta subunit (Acetoin:DCPIP oxidoreductase-beta) (AO:DCPIP OR) (TPP-dependent acetoin dehydrogenase E1 beta-subunit)	Carbohydrate metabolism	Unknown	9	393.35	2.06E-07	under-regulated
ABYAL2034	ABSDF1934	4.78		putative (R,R)-butanediol dehydrogenase	Carbohydrate metabolism	Cytoplasmic	6	410.24	4.62E-09	under-regulated
ABYAL2060	-	2.33		putative transcriptional regulator (LysR family)	Transcription	Cytoplasmic	5	230.74	3.14E-08	under-regulated
ABYAL2104	-	3.52		putative Acetyltransferase	Unknown	Unknown	4	157.70	3.65E-04	under-regulated
ABYAL2190	-	2.22		intracellulase protease amidase	Unknown	Unknown	7	268.22	2.51E-10	under-regulated
ABYAL2193	-	8.00	folA	putative dihydrofolate reductase	Unknown	Unknown	3	114.77	6.66E-06	under-regulated
ABYAL2234	-	3.35		putative oxidoreductase (short chain dehydrogenase)	Unknown	Unknown	3	106.28	1.54E-04	under-regulated
ABYAL2271	ABSDF2040, ABSDF2041, ABSDF2042, ABSDF2043	2.71	fadH	2,4-dienoyl-CoA reductase	Lipid metabolism	Unknown	3	146.18	3.88E-06	under-regulated
ABYAL2283	ABSDF2056	3.85	ilvA	Threonine dehydratase biosynthetic (Threonine deaminase)	Amino acid metabolism	Unknown	4	177.11	1.34E-10	under-regulated
ABYAL2303	ABSDF2087	2.71		CBS domain-containing protein	Unknown	Unknown	10	552.59	2.54E-07	under-regulated
ABYAL2315	-	3.40	fruB	phosphotransferase system, fructose-specific EI/HPr/EIIA components	Carbohydrate metabolism	Unknown	5	202.76	1.63E-06	under-regulated
ABYAL2321	-	3.92		universal stress protein family UpsA	other processes	Unknown	5	227.59	3.53E-09	under-regulated
ABYAL2322	-	2.71	gdhB	Quinoprotein glucose dehydrogenase-B precursor (Glucose dehydrogenase-B [pyrroloquinoline-quinone]) (Soluble glucose dehydrogenase) (s-GDH)	Carbohydrate metabolism	Cytoplasmic	3	104.83	2.82E-07	under-regulated
ABYAL2340	ABSDF1689	7.22	fabZ	(3R)-hydroxymyristoyl-[acyl carrier protein] dehydratase	Lipid metabolism	Cytoplasmic	7	366.19	1.79E-07	under-regulated
ABYAL2342	ABSDF1687	5.49	(skp)	putative outer membrane protein (OmpH)	Transporters	Outer membrane	9	527.45	1.09E-03	under-regulated
ABYAL2350	ABSDF1679	6.17	rimO	ribosomal protein S12 methylthiotransferase	Foldind & sorting	Unknown	5	294.33	2.51E-09	under-regulated
ABYAL2352	ABSDF1677	4.96	glnG	response regulator in two-component regulatory system with GlnL, nitrogen regulation (EBP family)	Signal tranduction	Cytoplasmic	6	241.78	8.67E-11	under-regulated
ABYAL2363	ABSDF1664	4.82		putative UDP-galactose 4-epimerase (GalE-like)	Carbohydrate metabolism	Cytoplasmic	9	404.55	3.20E-08	under-regulated
ABYAL2387	ABSDF2189	4.22	accB	biotin carboxyl carrier protein of acetyl-CoA carboxylase (BCCP)	Lipid metabolism	Unknown	3	126.62	2.09E-05	under-regulated
ABYAL2477	ABSDF2203	4.85		carboxymuconate cyclase	Carbohydrate metabolism	Cytoplasmic	12	552.83	1.27E-05	under-regulated
ABYAL2499	-	4.67		universal stress protein family UpsA	other processes	Unknown	5	460.45	1.08E-09	under-regulated
ABYAL2526	ABSDF1648	2.54	pepN	aminopeptidase N	Foldind & sorting	Unknown	4	170.24	5.55E-05	under-regulated
ABYAL2549	ABSDF1625	3.36	hfq	host factor I for bacteriophage Q beta replication, a growth-related protein	Foldind & sorting	Unknown	8	568.89	7.18E-05	under-regulated
ABYAL2560	ABSDF1615	2.07	metR	transcriptional regulator	Transcription	Cytoplasmic	3	180.62	4.65E-05	under-regulated
ABYAL2567	ABSDF1610	2.73	acnB	fragment of aconitate hydratase 2 (part 2)	Carbohydrate metabolism	Cytoplasmic	12	529.70	1.66E-07	under-regulated
ABYAL2568	ABSDF1610	2.70	acnB	fragment of aconitate hydratase 2 (part 1)	Carbohydrate metabolism	Cytoplasmic	18	1111.15	5.46E-09	under-regulated
ABYAL2617	ABSDF1569	6.37	rpsR	30S ribosomal protein S18	Translation	Cytoplasmic	4	162.37	6.41E-04	under-regulated
ABYAL2650	-	5.11		putative Aspartate/Glutamate racemase	Amino acid metabolism	Unknown	5	239.41	1.63E-07	under-regulated
ABYAL2695	ABSDF1286	5.05		ATPase	Unknown	Unknown	3	70.08	5.45E-06	under-regulated
ABYAL2703	ABSDF1280	2.84	tkrA	2-keto-D-gluconate reductase (2-ketoaldonate reductase)	Carbohydrate metabolism	Cytoplasmic	3	165.93	1.04E-05	under-regulated
ABYAL2734	ABSDF1253	2.86		conserved hypothetical protein	Unknown	Unknown	3	66.40	5.41E-07	under-regulated
ABYAL2757	ABSDF1445	16.36		putative protease	Foldind & sorting	Unknown	4	210.16	1.59E-11	under-regulated
ABYAL2787	ABSDF1202	12.00	rpsB	fragment of 30S ribosomal protein S2 (partial)	Translation	Cytoplasmic	3	234.69	8.74E-07	under-regulated
ABYAL2789	ABSDF1201	3.45	map	methionine aminopeptidase	Amino acid metabolism	Cytoplasmic	4	292.81	3.29E-05	under-regulated
ABYAL2802	ABSDF1187	3.61	sahH	S-adenosyl-L-homocysteine hydrolase	Amino acid metabolism	Cytoplasmic	12	700.53	5.64E-06	under-regulated
ABYAL2804	ABSDF1185	5.35	rsmE	putative ribosomal RNA small subunit methyltransferase E 99,17% in ATCC 19606	Translation	Unknown	3	274.14	1.10E-05	under-regulated
ABYAL2823	ABSDF1167	13.22		putative aminopeptidase N(PEPN)	Amino acid metabolism	Unknown	10	636.65	2.03E-09	under-regulated
ABYAL2828	ABSDF1161	2.81		DNA mismatch MutS2/Smr protein	replication & repair	Unknown	4	163.12	9.54E-05	under-regulated
ABYAL2834	ABSDF1155.1	5.03	ampC	Beta-lactamase precursor (Cephalosporinase)	other processes	periplasmic	8	251.63	2.99E-06	under-regulated
ABYAL2842	ABSDF1149	6.48		murein transpeptidase	Glycan metabolism	Unknown	9	538.24	4.22E-04	under-regulated
ABYAL2882	-	3.76		Protein ycaC	Unknown	Inner membrane	5	238.74	8.54E-07	under-regulated
ABYAL2896	ABSDF1143	2.25	efp	elongation factor P	Translation	Cytoplasmic	3	128.29	5.74E-04	under-regulated
ABYAL2906	ABSDF1133	4.05		fragment of putative ATP-dependent protease (part 2)	Unknown	Unknown	9	373.84	1.02E-04	under-regulated
ABYAL2907	ABSDF1133	5.07		fragment of putative ATP-dependent protease (part 3)	Unknown	Unknown	6	239.64	1.80E-04	under-regulated
ABYAL2908	ABSDF1132	4.82		putative transcriptional regulator (LysR family)	Transcription	Cytoplasmic	8	348.12	1.58E-10	under-regulated
ABYAL2926	ABSDF1100	7.07		putative phosphate transporter (ABC superfamily, peri-bind)	Transporters	periplasmic	12	614.81	1.10E-04	under-regulated
ABYAL2933	ABSDF1093.3	2.98	dat	diaminobutyrate--2-oxoglutarate aminotransferase (L- diaminobutyric acid transaminase) (Diaminobutyrate transaminase) (DABA aminotransferase) (DABA-AT) (L-2,4-diaminobutyrate:2-ketoglutarate 4- aminotransferase)	Amino acid metabolism	Unknown	7	405.14	4.45E-05	under-regulated
ABYAL2937	ABSDF1089	2.89		putative fatty acid desaturase	Lipid metabolism	Unknown	9	410.10	3.52E-06	under-regulated
ABYAL2938	ABSDF1088	3.17		putative oxidoreductase	Unknown	Unknown	3	113.35	7.41E-08	under-regulated
ABYAL2950	ABSDF1071	21.72		putative protease	Unknown	Unknown	4	183.15	4.14E-05	under-regulated
ABYAL2959	ABSDF0996	3.74		putative pseudouridine synthase	Foldind & sorting	Unknown	7	366.82	1.79E-05	under-regulated
ABYAL2960	ABSDF0995	3.92	idh	isocitrate dehydrogenase	Carbohydrate metabolism	Cytoplasmic	26	1278.90	6.18E-05	under-regulated
ABYAL2961	ABSDF0994	4.41		putative trypsin-like serine protease	Unknown	Unknown	11	733.49	1.43E-11	under-regulated
ABYAL2987	ABSDF0970	4.41	uvrB	excinuclease ABC subunit B (ATP-dependent DNA excision repair enzyme UvrAC)	replication & repair	Cytoplasmic	16	796.92	3.53E-09	under-regulated
ABYAL2993	-	29.01	hscC	chaperone protein	Foldind & sorting	Unknown	4	139.37	6.07E-12	under-regulated
ABYAL3002	ABSDF0953	4.03	era	GTP-binding protein,16S rRNA-binding,ribosome-associated GTPase	Cell cyle	Inner membrane	10	463.91	5.23E-06	under-regulated
ABYAL3003	ABSDF0952	4.78	rnc	ribonuclease III, ds RNA	Foldind & sorting	Cytoplasmic	4	111.10	1.07E-07	under-regulated
ABYAL3006	ABSDF0949	2.86	lepA	GTP-binding protein	Translation	Membrane	5	169.50	7.17E-08	under-regulated
ABYAL3018	ABSDF0940	7.71	cysP	fragment of sulfate transport protein (ABC superfamily, peri_bind) (part 1)	Transporters	periplasmic	5	213.91	2.97E-04	under-regulated
ABYAL3031	ABSDF0930	5.01		conserved hypothetical protein; putative exported protein	Unknown	Membrane	3	123.04	1.10E-03	under-regulated
ABYAL3033	ABSDF0926	5.77	bcp	bacterioferritin comigratory protein	Xenobiotic degradation and metabolism	Cytoplasmic	4	170.32	3.06E-05	under-regulated
ABYAL3088	ABSDF0918	2.87	purL	phosphoribosylformylglycinamidine synthase (FGAM synthase) (FGAMS) (Formylglycinamide ribotide amidotransferase) (FGARAT) (Formylglycinamide ribotide synthetase)	Nucleotide metabolism	Cytoplasmic	21	835.96	7.64E-06	under-regulated
ABYAL3091	ABSDF0915	3.91	ruvB	holliday junction helicase, subunit B	replication & repair	Cytoplasmic	3	96.77	1.24E-10	under-regulated
ABYAL3101	ABSDF0904	4.25		putative tRNA/rRNA methyltransferase	Foldind & sorting	Unknown	5	225.68	5.80E-11	under-regulated
ABYAL3105	ABSDF0898	6.91		putative outer membrane protein A	Unknown	Outer membrane	4	177.19	1.98E-07	under-regulated
ABYAL3106	ABSDF0897	2.93		rhombotarget A (rbtA)	Transporters	Unknown	4	213.67	1.00E-04	under-regulated
ABYAL3131	ABSDF0860	2.46	gyrA	DNA gyrase, subunit A, type II topoisomerase	replication & repair	Cytoplasmic	3	102.00	9.56E-04	under-regulated
ABYAL3132	ABSDF0859	3.86	etfA	electron transfer flavoprotein alpha-subunit	Energy metabolism	Unknown	4	104.73	5.05E-03	under-regulated
ABYAL3146	-	4.25		putative oxidoreductase molybdopterin	Unknown	Unknown	17	870.83	9.82E-13	under-regulated
ABYAL3197	ABSDF0795	6.11	ftsJ	cell division protein (filamentous temperature sensitivity, 23S rRNA U2552 ribose 2'-O-methyltransferase, SAM-dependent)	Cell cyle	Inner membrane	9	448.31	4.60E-04	under-regulated
ABYAL3207	-	4.84		putative universal stress protein A (UspA)	other processes	Cytoplasmic	7	416.18	1.37E-11	under-regulated
ABYAL3222	ABSDF0761	2.78	rpoD	sigma D (sigma 70) factor of RNA polymerase , major sigma factor during exponential growth	Transcription	Cytoplasmic	13	605.23	5.48E-05	under-regulated
ABYAL3245	ABSDF0747	2.64	serS	fragment of seryl-tRNA synthetase ; also charges selenocystein tRNA with serine (part 2)	Translation	Cytoplasmic	4	120.62	1.87E-04	under-regulated
ABYAL3248	ABSDF0745	5.03	lolA	outer-membrane lipoproteins carrier protein	Transporters	periplasmic	4	207.39	2.25E-04	under-regulated
ABYAL3249	ABSDF0744	9.49	rpmA	50S ribosomal protein L27	Translation	Cytoplasmic	4	233.31	8.37E-04	under-regulated
ABYAL3264	ABSDF0728	2.61	valS	fragment of valyl-tRNA synthetase (part 1)	Translation	Cytoplasmic	3	131.47	1.68E-06	under-regulated
ABYAL3307	ABSDF0678	2.23	gatA	aspartyl/glutamyl-tRNA(Asn/Gln) amidotransferase subunit A	Translation	Cytoplasmic	3	162.20	2.17E-07	under-regulated
ABYAL3309	ABSDF0676	8.98		putative protease	Unknown	Unknown	3	156.25	4.67E-06	under-regulated
ABYAL3315	ABSDF0671	5.59	tdcB	Threonine dehydratase catabolic	Amino acid metabolism	Unknown	4	192.06	6.78E-11	under-regulated
ABYAL3327	ABSDF0653	2.44		lipoprotein transpeptidase ErfK	Foldind & sorting	Unknown	3	143.01	2.30E-08	under-regulated
ABYAL3342	ABSDF0631	6.85		conserved hypothetical protein	Unknown	Unknown	3	179.67	2.33E-07	under-regulated
ABYAL3347	ABSDF0624	6.78		putative thiol:disulphide interchange protein (DsbC-like)	Unknown	periplasmic	5	285.26	8.27E-08	under-regulated
ABYAL3348	ABSDF0623	9.94		conserved hypothetical protein; putative exported protein	Unknown	Unknown	4	138.72	5.14E-05	under-regulated
ABYAL3357	ABSDF0612	4.51	typA	GTP-binding elongation factor family protein	Translation	Cytoplasmic	19	894.99	8.23E-10	under-regulated
ABYAL3375	ABSDF0592	2.81		putative transcriptional regulator (AraC family) (AdiY)	Transcription	Cytoplasmic	7	311.75	2.01E-04	under-regulated
ABYAL3412	ABSDF0549	2.41	acdB	acyl-CoA dehydrogenase	Unknown	Unknown	12	592.87	6.19E-06	under-regulated
ABYAL3430	ABSDF0527	3.89		glycosyltransferase	Unknown	Unknown	5	237.29	3.76E-04	under-regulated
ABYAL3432	ABSDF0525	2.73	ilvE	branched-chain amino acid transferase	Amino acid metabolism	Cytoplasmic	8	599.31	2.53E-05	under-regulated
ABYAL3460	ABSDF0504	5.17		rodanese-related sulfurtransferase	Unknown	Unknown	3	147.56	1.44E-03	under-regulated
ABYAL3461	ABSDF0503	5.86		nucleotide binding protein (part 1)	Unknown	Unknown	3	107.79	9.50E-09	under-regulated
ABYAL3462	ABSDF0503	6.27		nucleotide binding protein (part 2)	Unknown	Unknown	3	175.19	9.61E-09	under-regulated
ABYAL3466	-	3.09		restriction endonuclease protein	Unknown	Unknown	4	105.83	1.24E-06	under-regulated
ABYAL3472	-	3.23	cusF	Heavy metal efflux pump	other processes	Membrane	4	308.65	2.83E-04	under-regulated
ABYAL3478	ABSDF2814	4.32	pcoA	copper resistance protein A precursor	other processes	Periplasmic	5	225.08	7.47E-04	under-regulated
ABYAL3515	-	5.85		Zn dependant hydrolase including glyoxylase	Unknown	Unknown	7	345.68	9.52E-06	under-regulated
ABYAL3518	ABSDF1849	2.23	dnaK	chaperone Hsp70 in DNA biosynthesis/cell division	Foldind & sorting	Cytoplasmic	58	3697.54	5.24E-11	under-regulated
ABYAL3562	ABSDF2861	6.04	ksgA	S-adenosylmethionine-6-N',N'-adenosyl (rRNA) dimethyltransferase, kasugamycin resistance	Foldind & sorting	Cytoplasmic	4	132.87	1.63E-05	under-regulated
ABYAL3564	ABSDF2863	7.89	rplM	50S ribosomal protein L13	Translation	Cytoplasmic	3	110.78	6.07E-03	under-regulated
ABYAL3582	ABSDF0486	2.80		23S rRNA (adenine (2030)-N(6))-methyltransferase RlmJ	Translation	Unknown	5	249.10	3.85E-05	under-regulated
ABYAL3586	ABSDF0483	3.06		conserved hypothetical protein	Unknown	Unknown	4	264.05	5.81E-06	under-regulated
ABYAL3592	ABSDF0478	3.36	phoL	phosphate starvation-inducible protein (PhoH-like)	other processes	Membrane	11	854.20	5.92E-11	under-regulated
ABYAL3596	ABSDF0472	2.61		lipoprotein	Unknown	Unknown	6	312.50	1.07E-05	under-regulated
ABYAL3597	ABSDF0471	3.24	xpt	xanthine phosphoribosyltransferase	Nucleotide metabolism	Cytoplasmic	6	289.76	3.03E-10	under-regulated
ABYAL3607	ABSDF0461	4.20	rnr	exoribonuclease R	Foldind & sorting	Cytoplasmic	20	905.12	2.73E-08	under-regulated
ABYAL3620	ABSDF0448	3.21	rpoA	RNA polymerase, alpha subunit	Transcription	Cytoplasmic	9	428.70	5.63E-03	under-regulated
ABYAL3622	ABSDF0446	6.08	rpsK	30S ribosomal protein S11	Translation	Cytoplasmic	5	336.47	6.46E-06	under-regulated
ABYAL3627	ABSDF0441	17.65	rpmD	50S ribosomal protein L30	Translation	Cytoplasmic	4	228.16	1.88E-03	under-regulated
ABYAL3632	ABSDF0436	13.76	rpsN	30S ribosomal protein S14	Translation	Cytoplasmic	4	174.86	7.84E-05	under-regulated
ABYAL3643	ABSDF0425	10.78	rplW	50S ribosomal protein L23	Translation	Cytoplasmic	3	229.55	6.43E-03	under-regulated
ABYAL3644	ABSDF0424	9.96	rplD	50S ribosomal protein L4, regulates expression of S10 operon	Translation	Cytoplasmic	10	783.63	5.22E-03	under-regulated
ABYAL3646	ABSDF0422	16.40	rpsJ	30S ribosomal protein S10	Translation	Cytoplasmic	4	298.71	4.44E-07	under-regulated
ABYAL3648	A1S_3083	8.45	metC	putative cystathionine beta-lyase, PLP-dependent (beta-cystathionase) (MetC)	Amino acid metabolism	Cytoplasmic	3	120.83	4.83E-08	under-regulated
ABYAL3652	A1S_3087	7.12	engB	putative GTPase, involved in coordination of cell cycle (EngB)	Cell cyle	Unknown	6	400.04	1.79E-03	under-regulated
ABYAL3663	A1S_3097	2.14		Rossman Fold nucleotide protein	Unknown	Unknown	4	174.68	6.92E-04	under-regulated
ABYAL3667	ABSDF0396	5.30		putative toluene tolerance protein (Ttg2D)	Xenobiotic degradation and metabolism	periplasmic	10	761.58	5.12E-07	under-regulated
ABYAL3677	ABSDF0387	2.75	hemF	coproporphyrinogen III oxidase	Metabolism of cofacters & vitamins	Cytoplasmic	17	1036.96	4.60E-12	under-regulated
ABYAL3735	ABSDF0327	7.74	rimM	16S rRNA processing protein	Foldind & sorting	Unknown	3	129.77	5.18E-09	under-regulated
ABYAL3736	ABSDF0326	23.47	rpsP	30S ribosomal protein S16	Translation	Cytoplasmic	4	245.32	6.16E-06	under-regulated
ABYAL3755	ABSDF0307	2.42		LemA protein	Unknown	Inner membrane	12	1052.37	2.70E-04	under-regulated
ABYAL3757	ABSDF0305	4.74	gltD	glutamate synthase small chain	Amino acid metabolism	Cytoplasmic	7	385.47	1.36E-07	under-regulated
ABYAL3781	ABSDF0279	3.15	gltX	fragment of glutamyl-tRNA synthetase (part 2)	translation	Cytoplasmic	15	740.51	1.30E-07	under-regulated
ABYAL3801	ABSDF0251	5.71		RNA binding transcriptional accessory protein [Resolvase domain]	Transcription	Cytoplasmic	17	875.39	3.36E-10	under-regulated
ABYAL3825	ABSDF3347	2.59		conserved hypothetical protein	Unknown	Unknown	3	116.28	1.99E-05	under-regulated
ABYAL3838	p2ABSDF0003	3.24		hypothetical protein	Unknown	Unknown	3	113.59	1.73E-04	under-regulated
ABYAL3863	ABSDF3383	4.91	gabD	NADP+ -dependent succinate semialdehyde dehydrogenase	Amino acid metabolism	Cytoplasmic	10	490.13	2.83E-08	under-regulated
ABYAL3878	ABSDF3403	3.35	uvrA	excinuclease ABC subunit A	replication & repair	Cytoplasmic	6	305.24	3.76E-08	under-regulated
ABYAL3886	ABSDF3430	4.46		conserved hypothetical protein	Unknown	Unknown	5	503.96	1.43E-10	under-regulated
ABYAL3892	ABSDF3437	3.80	acs	acetyl-CoA synthetase [Acinetobacter baumannii ATCC 17978]	Carbohydrate metabolism	Cytoplasmic	21	928.94	6.98E-08	under-regulated
ABYAL3900	ABSDF3444	2.50	prfB	peptide chain release factor 2	Translation	Cytoplasmic	5	216.62	1.65E-09	under-regulated
ABYAL3903	ABSDF3447	2.21	pdxH	pyridoxamine 5'-phosphate oxidase (acts also on pyridoxine phosphate and pyridoxine)	Metabolism of cofacters & vitamins	Cytoplasmic	6	364.76	4.97E-08	under-regulated
ABYAL3915	ABSDF3463	2.12	aceE	pyruvate decarboxylase, E1 component of the pyruvate dehydrogenase complex.	Carbohydrate metabolism	Cytoplasmic	14	590.05	1.23E-04	under-regulated
ABYAL3924	ABSDF3471	2.03	murC	UDP-N-acetylmuramate--alanine ligase	Glycan metabolism	Membrane	6	299.32	3.32E-09	under-regulated
ABYAL3931	ABSDF3481	4.04	crc	catabolite repression control protein	Unknown	Unknown	5	187.07	2.91E-10	under-regulated
ABYAL3933	ABSDF3483	2.05		conserved hypothetical protein; putative exported protein	Unknown	Unknown	4	198.58	2.08E-03	under-regulated
ABYAL3949	ABSDF3504	2.15	parE	topoisomerase IV subunit B	replication & repair	Cytoplasmic	3	124.90	2.27E-05	under-regulated
ABYAL3956	-	6.15		hypothetical protein; putative exported protein	Unknown	Unknown	5	230.18	2.07E-07	under-regulated
ABYAL3963	ABSDF3513	2.17	gshA	fragment of gamma-glutamate-cysteine ligase (part 1)	Amino acid metabolism	Cytoplasmic	4	132.64	6.21E-08	under-regulated
ABYAL3964	ABSDF3514	2.77		conserved hypothetical protein	Unknown	Membrane	3	172.72	3.07E-09	under-regulated
ABYAL3982	ABSDF3531	2.29	dtd	D-tyrosyl tRNA(tyr) deacylase	Translation	Cytoplasmic	3	187.00	9.53E-07	under-regulated
ABYAL3992	ABSDF3568	5.89	glmU	fragment of bifunctional protein [Includes: UDP-N-acetylglucosamine pyrophosphorylase (N-acetylglucosamine-1-phosphate uridyltransferase); Glucosamine-1-phosphate N-acetyltransferase ] (part 1)	Glycan metabolism	Membrane	6	325.25	6.16E-08	under-regulated
ABYAL3994	ABSDF3567	3.03	glmS	fragment of glucosamine--fructose-6-phosphate aminotransferase (part 1)	Glycan metabolism	Cytoplasmic	12	606.22	3.32E-10	under-regulated
ABYAL3995	ABSDF3567	3.19	glmS	fragment of glucosamine--fructose-6-phosphate aminotransferase (part 2)	Glycan metabolism	Cytoplasmic	10	478.15	4.28E-11	under-regulated
ABYAL4007	ABSDF3583	4.52	hutH	Histidine ammonia-lyase (Histidase)	Amino acid metabolism	Cytoplasmic	18	1047.64	1.80E-05	under-regulated
ABYAL4009	ABSDF3584	2.97	hutU	fragment of urocanate hydratase (Urocanase) (Imidazolonepropionate hydrolase) (part 1)	Amino acid metabolism	Cytoplasmic	25	1480.11	6.63E-08	under-regulated
ABYAL4032	ABSDF3614	2.47		putative PQQ-dependent aldose sugar dehydrogenase precursor	Carbohydrate metabolism	periplasmic	7	308.95	5.39E-06	under-regulated
ABYAL4051	ABSDF3636	7.26	dnaJ	heat shock protein (Hsp40), co-chaperone with DnaK	replication & repair	Cytoplasmic	11	489.97	4.82E-10	under-regulated
ABYAL4057	ABSDF3641	2.11	ppc	phosphoenolpyruvate carboxylase	Carbohydrate metabolism	Cytoplasmic	27	1400.04	6.95E-10	under-regulated
ABYAL4064	ABSDF3647	3.80	ilvD	dihydroxy-acid dehydratase	Amino acid metabolism	Unknown	3	175.15	1.70E-04	under-regulated

## Sheet: Table S4 - Proteome SDF
Table S4: Proteins differentially expressed in SDF S-L biofilm
ABYAL Accession	ABSDF Accession	Fold change	Gene	Description	KEGG Biological processes	Localization	Peptides	Score	Anova (p)	Expression in S-L Biofilm
ABYAL0002	ABSDF0002	3.72		DNA polymerase III, beta chain	Transcription	Cytoplasmic	3	167.01	1.01E-03	over-represented
ABYAL0009	ABSDF0010	4.57	adeT	putative RND type efflux pump involved in aminoglycoside resistance (AdeT)	Transporters	Membrane	11	553.39	7.90E-05	over-represented
ABYAL0047	ABSDF0045	10.17		3-demethylubiquinone-9 3-methyltransferase	Metabolism of cofactors and vitamins	Inner membrane or associated	4	230.09	1.69E-06	over-represented
ABYAL0049	ABSDF0046	8.75		thiol:disulfide interchange protein, periplasmic, alkali-inducible	other processes	Periplasmic	5	250.56	2.03E-06	over-represented
ABYAL0062	ABSDF0062	5.00		FKBP-type peptidyl-prolyl cis-trans isomerase (rotamase)	Folding & sorting	Periplasmic	5	155.28	2.36E-03	over-represented
ABYAL0063	ABSDF0063	17.45	wzc	tyrosine-protein kinase, autophosphorylates	Transporters	Inner membrane	20	1146.08	6.22E-08	over-represented
ABYAL0065	ABSDF0065	14.78	wza	polysaccharide export protein	Transporters	outer membrane	8	323.05	1.48E-06	over-represented
ABYAL0077	ABSDF0078	11.24	weeH/epsL	putative UDP-galactose phosphate transferase (WeeH)	Carbohydrate metabolism	Unknown	4	216.77	1.99E-05	over-represented
ABYAL0093	ABSDF0092	3.50	prpC	methylcitrate synthase	Carbohydrate metabolism	Cytoplasmic	11	447.94	3.52E-05	over-represented
ABYAL0118	ABSDF0116	9.02	dadA	D-amino acid dehydrogenase small subunit	Amino acid metabolism	Inner membrane	8	333.91	4.96E-06	over-represented
ABYAL0174	ABSDF0166	6.43		F0F1 ATP synthase subunit B	Energy metabolism	Inner membrane	11	647.63	2.83E-06	over-represented
ABYAL0177	ABSDF0169	2.03		F0F1 ATP synthase subunit gamma	Energy metabolism	Inner membrane	8	423.59	4.95E-03	over-represented
ABYAL0178	ABSDF0170	3.44		F0F1 ATP synthase subunit beta	Energy metabolism	Cytoplasmic	17	1045.11	3.53E-04	over-represented
ABYAL0193	ABSDF0187	43.41		putative outer membrane copper receptor (OprC)	Transporters	Outer membrane or associated	13	690.35	2.30E-04	over-represented
ABYAL0216	ABSDF0217	4.16		DNA topoisomerase IV subunit A	Transcription	Cytoplasmic	5	188.74	3.30E-05	over-represented
ABYAL0218	ABSDF0218	8.60		acyl-CoA synthetase (long-chain-fatty-acid--CoA ligase)	Lipid metabolism	Membrane	16	953.43	1.38E-06	over-represented
ABYAL0223	ABSDF0223	35.43		outer membrane protein (OprD family porin)	other processes	Outer membrane or associated	8	385.23	2.41E-07	over-represented
ABYAL3809	ABSDF0242	31.15	hisB	imidazoleglycerol-phosphate dehydratase	Amino acid metabolism	Cytoplasmic	4	153.58	1.79E-03	over-represented
ABYAL3799	ABSDF0256	54.46	acr1	fatty acyl-CoA reductase (hexadecanal dehydrogenase,acylating)	Lipid metabolism	Unknown	7	354.61	6.19E-05	over-represented
ABYAL3789	ABSDF0263	18.40		cation efflux system protein	Unknown	Membrane	7	415.23	1.42E-04	over-represented
ABYAL3775	ABSDF0284	4.30	ftsI	septum formation, penicillin binding protein 3, peptidoglycan synthetase	Glycans metabolism	Membrane	3	157.63	5.07E-04	over-represented
ABYAL3767	ABSDF0292	95.33		putative penicillin binding protein (PonA)	Cell cycle	Outer membrane or associated	7	351.70	1.47E-04	over-represented
ABYAL3755	ABSDF0307	10.17		LemA protein	Unknown	inner membrane	8	813.25	6.04E-06	over-represented
ABYAL3754	ABSDF0308	50.93		beta-propeller domain containing protein	Unknown	Unknown	3	179.50	2.88E-04	over-represented
ABYAL3750	ABSDF0317	94.99		bacterioferritin	Energy metabolism	Cytoplasmic	7	511.80	1.17E-04	over-represented
ABYAL3733	ABSDF0329	6.66	rplS	50S ribosomal protein L19	Translation	Cytoplasmic	5	228.94	1.40E-03	over-represented
ABYAL3715	ABSDF0344	20.93	sodC	superoxide dismutase precursor (Cu-Zn)	Xenobiotic degradation and metabolism	Periplasmic	6	331.62	6.96E-05	over-represented
ABYAL3695	ABSDF0365	2.87		putative signal peptide	Unknown	Unknown	3	87.59	1.56E-02	over-represented
ABYAL3680	ABSDF0382	20.12		putative acyl-CoA dehydrogenase	Lipid metabolism	Cytoplasmic	10	400.60	6.97E-05	over-represented
ABYAL3673	ABSDF0390	31.17		inositol-1-monophosphatase (IMPase) (inositol-1-phosphatase) (I-1-Pase)	Carbohydrate metabolism	Cytoplasmic	3	138.80	2.87E-06	over-represented
ABYAL3672	ABSDF0391	50.39		putative ATP-dependent RNA helicase	replication & repair	Cytoplasmic	5	256.01	1.18E-03	over-represented
ABYAL3670	ABSDF0393	95.80		toluene tolerance efflux ABC transporter ATP-binding protein	Transporters	Outer membrane or associated	4	251.60	5.11E-06	over-represented
ABYAL3668	ABSDF0395	10.51	ttg2C	toluene tolerance efflux ABC transporter periplasmic substrate-binding protein	Transporters	Periplasmic	5	200.32	1.74E-05	over-represented
ABYAL3664	ABSDF0398	Infinity		magnesium and cobalt transport protein corA	Transporters	Inner membrane or associated	3	109.01	1.94E-04	over-represented
ABYAL3656	ABSDF0405	12.93	plsB	glycerol-3-phosphate acyltransferase	Lipid metabolism	Inner membrane or associated	15	627.13	2.56E-05	over-represented
ABYAL3645	ABSDF0423	15.57	rplC	50S ribosomal protein L3	Translation	Cytoplasmic	5	321.45	1.28E-03	over-represented
ABYAL3644	ABSDF0424	41.63	rplD	50S ribosomal protein L4	Translation	Cytoplasmic	7	557.27	5.07E-04	over-represented
ABYAL3643	ABSDF0425	33.96	rplW	50S ribosomal protein L23	Translation	Cytoplasmic	3	184.01	9.25E-05	over-represented
ABYAL3642	ABSDF0426	26.31	rplB	50S ribosomal protein L2	Translation	Cytoplasmic	7	321.74	2.34E-03	over-represented
ABYAL3640	ABSDF0428	22.41	rplV	50S ribosomal protein L22	Translation	Cytoplasmic	5	203.67	2.72E-04	over-represented
ABYAL3639	ABSDF0429	13.74	rpsC	30S ribosomal protein S3	Translation	Cytoplasmic	7	323.50	1.62E-04	over-represented
ABYAL3638	ABSDF0430	40.57	rplP	50S ribosomal protein L16	Translation	Cytoplasmic	3	125.00	2.43E-04	over-represented
ABYAL3633	ABSDF0435	21.64	rplE	50S ribosomal protein L5	Translation	Cytoplasmic	7	415.51	5.09E-05	over-represented
ABYAL3630	ABSDF0438	8.31	rplF	50S ribosomal protein L6	Translation	Cytoplasmic	5	236.19	2.17E-03	over-represented
ABYAL3623	ABSDF0445	8.69	rpsM	30S ribosomal protein S13	Translation	Cytoplasmic	6	239.28	2.08E-04	over-represented
ABYAL3622	ABSDF0446	4.26	rpsK	30S ribosomal protein S11	Translation	Cytoplasmic	3	207.50	3.66E-03	over-represented
ABYAL3621	ABSDF0447	4.47	rpsD	30S ribosomal protein S4	Translation	Cytoplasmic	12	644.95	2.90E-03	over-represented
ABYAL3619	ABSDF0449	15.08	rplQ	50S ribosomal protein L17	Translation	Cytoplasmic	3	86.39	1.37E-02	over-represented
ABYAL3614	ABSDF0454	13.07		hypothetical protein ABSDF0454	Unknown	Unknown	3	116.43	4.88E-03	over-represented
ABYAL3607	ABSDF0461	6.59	rnr	exoribonuclease R	Folding & sorting	Cytoplasmic	8	321.80	3.91E-04	over-represented
ABYAL3582	ABSDF0486	4.90		23S rRNA (adenine (2030)-N(6))-methyltransferase RlmJ	translation	Unknown	6	247.43	7.49E-05	over-represented
ABYAL3451	ABSDF0514	45.84	dfp	bifunctional protein [Includes: 4'-phosphopantothenoylcysteine decarboxylase; phosphopantothenoylcysteine synthetase, FMN-binding]	Metabolism of cofactors and vitamins	Cytoplasmic	3	200.47	7.01E-05	over-represented
ABYAL3448	ABSDF0516	5.67	secD	preprotein translocase subunit SecD	Transporters	Inner membrane or associated	3	103.54	9.99E-04	over-represented
ABYAL3447	ABSDF0517	37.76	secyeg	putative SecYEG protein translocase auxillary subunit (YajC)	Transporters	Inner membrane or associated	3	176.58	5.88E-06	over-represented
ABYAL3394	ABSDF0574	2.51	accD	acetylCoA carboxylase, beta subunit	Lipid metabolism	Cytoplasmic	4	155.19	2.06E-03	over-represented
ABYAL3386	ABSDF0582	2.67	secA	preprotein translocase subunit SecA	Transporters	Cytoplasmic	7	271.34	1.22E-02	over-represented
ABYAL3375	ABSDF0592	16.27		AraC family transcriptional regulator	Transcription	Cytoplasmic	3	180.84	1.21E-03	over-represented
ABYAL3373	ABSDF0595	22.17		putative glucose-sensitive porin (OprB-like )	Carbohydrate metabolism	Outer membrane or associated	8	400.53	2.28E-06	over-represented
ABYAL3370	ABSDF0596	10.24	gcd	glucose dehydrogenase [pyrroloquinoline-quinone] precursor (quinoprotein glucose DH)	Carbohydrate metabolism	Inner membrane or associated	22	1182.17	1.65E-04	over-represented
ABYAL3369	ABSDF0597	3.24	cysI	sulfite reductase	Energy metabolism	Cytoplasmic	4	172.96	2.23E-03	over-represented
ABYAL3363	ABSDF0605	5.44	ompA	putative Outer membrane protein precursor (OmpA-like)	Community	Outer membrane or associated	20	1612.10	2.10E-03	over-represented
ABYAL3356	ABSDF0613	11.96	mscL	large-conductance mechanosensitive channel	Transporters	Inner membrane or associated	4	163.75	2.91E-04	over-represented
ABYAL3351	ABSDF0618	10.21		putative tonB-dependent receptor protein	Unknown	Outer membrane or associated	3	115.65	2.53E-03	over-represented
ABYAL3339	ABSDF0635	7.69	nolF	nodulation protein	Unknown	membrane	3	127.46	6.83E-04	over-represented
ABYAL3330	ABSDF0648	6.28	ecnB	bacteriolytic lipoprotein entericidin B.	Unknown	Membrane	3	194.89	8.91E-03	over-represented
ABYAL3324	ABSDF0658	5.18		hypothetical protein ABSDF0658	Unknown	Membrane	4	150.31	2.69E-05	over-represented
ABYAL3298	ABSDF0686	4.71	wax-dgaT	bifunctional protein [Includes: wax ester synthase / acyl-CoA:diacylglycerol acyltransferase]	Lipid metabolism	Unknown	5	227.56	1.02E-03	over-represented
ABYAL3295	ABSDF0689	24.29		putative long-chain fatty acid transport protein	Transporters	Outer membrane or associated	13	700.04	1.13E-04	over-represented
ABYAL3281	ABSDF0716	12.31		membrane protease subunits, stomatin/prohibitin-like protein	Unknown	Membrane	13	706.65	5.16E-06	over-represented
ABYAL3278	ABSDF0719	353.85		hypothetical protein ABSDF0719	Unknown	Unknown	3	183.79	3.60E-03	over-represented
ABYAL3275	ABSDF0721	10.85		Dcap-like protein	transporters	outer membrane	12	614.09	6.59E-04	over-represented
ABYAL3261	ABSDF0730	38.45		putative oxidoreductase/dehydrogenase	Unknown	Unknown	5	240.78	8.36E-05	over-represented
ABYAL3257	ABSDF0736	12.64	adeK	outer membrane protein (AdeC-like)	other processes	Outer membrane or associated	17	1007.75	4.50E-06	over-represented
ABYAL3256	ABSDF0737	11.58	adeB	putative RND protein (AdeB-like)	Transporters	Inner membrane or associated	4	210.42	1.02E-03	over-represented
ABYAL3250	ABSDF0743	35.07	ispB	50S ribosomal protein L21	translation	Cytoplasmic	4	133.18	1.96E-04	over-represented
ABYAL3218	ABSDF0756	3.10		putative alcohol dehydrogenase	Unknown	Cytoplasmic	3	128.16	1.87E-03	over-represented
ABYAL3229	ABSDF0771	252.16	sdhC	succinate dehydrogenase, cytochrome b556 subunit	Carbohydrate metabolism	Inner membrane or associated	6	312.29	2.91E-06	over-represented
ABYAL3231	ABSDF0773	17.35	sdhA	succinate dehydrogenase flavoprotein subunit	Carbohydrate metabolism	Cytoplasmic	25	1423.37	5.90E-06	over-represented
ABYAL3232	ABSDF0774	62.57	sdh B	succinate dehydrogenase iron-sulfur subunit	Carbohydrate metabolism	Cytoplasmic	13	774.37	5.79E-09	over-represented
ABYAL3234	ABSDF0775	13.42	suc A	2-oxoglutarate dehydrogenase E1 component	Carbohydrate metabolism	Cytoplasmic	32	1589.23	5.98E-05	over-represented
ABYAL3235	ABSDF0776	3.54	sucB	dihydrolipoamide succinyltransferase, component of 2-oxoglutarate dehydrogenase complex (E2)	Carbohydrate metabolism	Cytoplasmic	17	1133.47	5.63E-04	over-represented
ABYAL3236	ABSDF0777	11.83	sucD	dihydrolipoamide dehydrogenase	Carbohydrate metabolism	Cytoplasmic	17	1052.84	2.22E-07	over-represented
ABYAL3197	ABSDF0795	35.83	ftsJ	cell division protein (filamentous temperature sensitivity, 23S rRNA U2552 ribose 2'-O-methyltransferase, SAM-dependent)	Cell cycle	Inner membrane or associated	4	205.18	2.42E-03	over-represented
ABYAL3196	ABSDF0796	19.12		cell division protein	Cell cycle	Inner membrane or associated	15	875.79	1.72E-06	over-represented
ABYAL3179	ABSDF0818	5.56		chaperonin GroEL	Folding & sorting	Cytoplasmic	27	1750.67	4.08E-04	over-represented
ABYAL3177	ABSDF0820	18.53		hypothetical protein ABSDF0820	Unknown	Unknown	7	444.24	6.24E-05	over-represented
ABYAL3173	ABSDF0828	194.94		heat shock protein HtpX	Folding & sorting	Inner membrane or associated	4	222.18	6.59E-04	over-represented
ABYAL3141	ABSDF0845	15.70		hypothetical protein ABSDF0845	Unknown	Unknown	4	301.43	4.10E-05	over-represented
ABYAL3115	ABSDF0882	2.78		outer membrane lipoproteins ABC transporter ATP-binding protein	Transporters	Outer membrane or associated	3	158.72	4.99E-03	over-represented
ABYAL3098	ABSDF0907	2.94	pal	peptidoglycan-associated lipoprotein precursor	Glycans metabolism	Outer membrane or associated	5	153.64	2.81E-04	over-represented
ABYAL3097	ABSDF0908	6.67		tolerance to colicins E2, E, A, and K, required for OM integrity	other processes	Periplasmic	7	279.76	3.31E-06	over-represented
ABYAL3094	ABSDF0911	111.88	tolQ	tolerance to group A colicins, single-stranded DNA filamentous phage, required for OM integrity	Transporters	Inner membrane or associated	3	135.28	1.23E-03	over-represented
ABYAL3026	ABSDF0934	24.44	carO	putative porin protein associated with imipenem resistance	other processes	Outer membrane or associated	11	751.84	2.84E-04	over-represented
ABYAL3006	ABSDF0949	18.32	lepA	GTP-binding protein LepA	Translation	Membrane	4	133.57	8.15E-05	over-represented
ABYAL2986	ABSDF0971	20.12		putative outer membrane lipoprotein	Unknown	Outer membrane or associated	6	210.09	2.84E-06	over-represented
ABYAL2984	ABSDF0974	3.27	gapA	glyceraldehyde-3-phosphate dehydrogenase	Carbohydrate metabolism	Cytoplasmic	17	994.79	1.68E-04	over-represented
ABYAL2959	ABSDF0996	7.37		putative pseudouridine synthase	Foldind & sorting	Cytoplasmic	3	175.39	4.35E-04	over-represented
ABYAL2937	ABSDF1089	13.41		putative fatty acid desaturase	Lipid metabolism	Unknown	4	131.09	1.50E-05	over-represented
ABYAL2926	ABSDF1100	23.47		phosphate ABC transporter periplasmic substrate-binding protein	Transporters	Periplasmic	7	331.18	4.88E-04	over-represented
ABYAL2922	ABSDF1104	48.06		putative periplasmic protease	Unknown	membrane	3	100.33	1.75E-03	over-represented
ABYAL1465	ABSDF1107	7.32		putative outer membrane efflux protein, type I secretion protein	Transporters	Outer membrane or associated	10	663.08	1.43E-03	over-represented
ABYAL1470	ABSDF1112	3.63		hypothetical protein ABSDF1112	Unknown	Unknown	8	395.94	2.42E-07	over-represented
ABYAL2819	ABSDF1172	10.49	glnA	glutamine synthetase	Energy metabolism	Cytoplasmic	16	665.54	4.21E-05	over-represented
ABYAL2808	ABSDF1181	18.54	algW	HtrA-like serine protease	Community	Inner membrane or associated	8	341.99	1.52E-06	over-represented
ABYAL2795	ABSDF1195	12.19		soluble pyridine nucleotide transhydrogenase	Nucleotide metabolism	Cytoplasmic	12	454.85	9.25E-04	over-represented
ABYAL2777	ABSDF1212	3.91		hypothetical protein ABSDF1212	Unknown	Unknown	3	106.33	4.37E-05	over-represented
ABYAL2744	ABSDF1242	8.88	mrcB	penicillin-binding protein 1B	Glycans metabolism	Inner membrane or associated	11	496.35	3.56E-07	over-represented
ABYAL2715	ABSDF1268	5.41		ATP-dependent RNA helicase RhlB	Transcription	Cytoplasmic	3	83.19	6.24E-04	over-represented
ABYAL2708	ABSDF1275	5.68		dihydroorotate dehydrogenase 2	Nucleotide metabolism	Cytoplasmic	3	146.02	3.15E-05	over-represented
ABYAL2706	ABSDF1277	3.38	purF	amidophosphoribosyltransferase	Nucleotide metabolism	Cytoplasmic	3	132.48	9.91E-05	over-represented
ABYAL2694	ABSDF1287	56.37		patatin phosphatase	Unknown	Unknown	6	230.12	6.11E-07	over-represented
ABYAL1210	ABSDF1355	7.35		periplasmic or secreted lipoprotein	other processes	Unknown	4	179.97	1.16E-05	over-represented
-	ABSDF1393	4.23		putative Rhs family protein	Unknown	Unknown	6	221.11	1.66E-03	over-represented
ABYAL1382	ABSDF1433	3.36	alaS	alanyl-tRNA synthetase	Translation	Cytoplasmic	9	420.64	1.74E-05	over-represented
ABYAL1387	ABSDF1440	5.88		Zn-dependent protease with chaperone function	Unknown	Cytoplasmic	4	157.00	1.51E-04	over-represented
ABYAL1403	ABSDF1479	6.96	motB	OmpA/MotB	Transporters	Membrane	15	1088.11	5.82E-05	over-represented
ABYAL2639	ABSDF1510	34.18		D-and L-methionine ABC transporter ATP-binding protein	Transporters	Cytoplasmic	3	90.43	2.64E-04	over-represented
ABYAL2637	ABSDF1511	4.40		putative lipoprotein, attached to the cytoplasmic membrane	Unknown	Membrane	8	417.18	6.08E-04	over-represented
ABYAL1724	ABSDF1556	6.65		hypothetical protein ABSDF1556	Unknown	Unknown	4	187.61	6.80E-06	over-represented
ABYAL2618	ABSDF1568	7.55		50S ribosomal protein L9	Translation	Cytoplasmic	4	315.78	5.81E-03	over-represented
ABYAL2612	ABSDF1574	57.73	cyoB	cytochrome o ubiquinol oxidase subunit I	Energy metabolism	Inner membrane or associated	6	253.67	8.88E-06	over-represented
ABYAL2611	ABSDF1575	9.23	cyoA	cytochrome o ubiquinol oxidase subunit II	Energy metabolism	Inner membrane or associated	10	734.34	1.05E-04	over-represented
ABYAL2610	ABSDF1576	9.91		hypothetical protein ABSDF1576	Unknown	Unknown	3	114.94	4.04E-05	over-represented
ABYAL2586	ABSDF1594	5.92		hypothetical protein ABSDF1594	Unknown	Unknown	4	220.94	6.73E-05	over-represented
ABYAL2572	ABSDF1607	6.82	tamA	Putative outer membrane protein TamA	transporters	outer membrane	12	494.65	5.76E-05	over-represented
ABYAL2549	ABSDF1625	5.86	hfq	host factor I for bacteriophage Q beta replication, a growth-related protein	Folding & sorting	Unknown	5	370.66	7.13E-05	over-represented
ABYAL2358	ABSDF1670	22.67	dadA	D-amino acid dehydrogenase small subunit	Amino acid metabolism	Inner membrane or associated	13	536.50	4.71E-04	over-represented
ABYAL2343	ABSDF1686	20.50	bamA	putative outer membrane protein	Transporters	Outer membrane or associated	23	1144.70	1.93E-05	over-represented
ABYAL2336	ABSDF1694	4.75		recombinase A	Replication and repair	Cytoplasmic	8	317.53	8.12E-04	over-represented
ABYAL1826	ABSDF1714	21.27	ostA	organic solvent tolerance protein precursor or increased membrane permeability protein	Transporters	Outer membrane or associated	12	586.34	4.39E-05	over-represented
ABYAL1854	ABSDF1740	11.32		hypothetical protein ABSDF1740	Unknown	Unknown	3	276.90	9.95E-06	over-represented
ABYAL1859	ABSDF1746	25.07		putative ATPase	Unknown	Cytoplasmic	4	331.03	7.10E-06	over-represented
ABYAL1935	ABSDF1834	11.27		hypothetical protein ABSDF1834	Unknown	Unknown	3	206.11	6.23E-05	over-represented
ABYAL1953	ABSDF1855	111.72		hypothetical protein ABSDF1855	Unknown	Membrane	3	176.49	6.02E-04	over-represented
ABYAL1956	ABSDF1858	10.96	ppiD	peptidyl-prolyl cis-trans isomerase precursor (PPIase) (rotamase)	Folding & sorting	Inner membrane or associated	14	655.77	8.76E-07	over-represented
ABYAL1999	ABSDF1900	50.61		putative porin precursor	Unknown	Outer membrane or associated	4	199.31	7.79E-05	over-represented
ABYAL2243	ABSDF2010	11.30		putative signal peptide	Unknown	Unknown	4	173.40	3.47E-05	over-represented
ABYAL2276	ABSDF2048	3.49	clpA	ATP-binding protease component	Folding & sorting	Cytoplasmic	6	236.31	1.13E-03	over-represented
ABYAL2278	ABSDF2050	23.28		hypothetical protein ABSDF2050	Carbohydrate metabolism	Unknown	5	274.05	2.42E-05	over-represented
ABYAL2298	ABSDF2081	2.04	ftsY	cell division protein	Cell cycle	Inner membrane or associated	5	204.31	7.66E-03	over-represented
ABYAL2300	ABSDF2083	14.49		hypothetical protein ABSDF2083	Unknown	Unknown	5	253.93	3.34E-06	over-represented
ABYAL1816	ABSDF2097	3.03		ArsR family transcriptional regulator	Transcription	Cytoplasmic	4	215.50	1.07E-02	over-represented
ABYAL1805	ABSDF2109	4.53		bifunctional proline dehydrogenase/pyrroline-5-carboxylate dehydrogenase	Nucleotide metabolism	Membrane	12	638.54	2.40E-06	over-represented
ABYAL1799	ABSDF2117	8.13		hypothetical protein ABSDF2117	Unknown	Unknown	5	235.17	5.68E-06	over-represented
ABYAL1728	ABSDF2183	3.91	aspQ	glutaminase-asparaginase	Amino acid metabolism	Unknown	4	184.59	8.21E-06	over-represented
ABYAL2486	ABSDF2212	16.42		Acyl dehydratase	Lipid metabolism	Unknown	6	299.03	1.15E-04	over-represented
ABYAL2487	ABSDF2213	7.04		3-ketoacyl-(acyl-carrier-protein) reductase	Lipid metabolism	Unknown	10	322.28	4.45E-06	over-represented
ABYAL2488	ABSDF2214	3.57	fadI	acetyl-CoA acetyltransferase	Lipid metabolism	Cytoplasmic	8	329.38	4.67E-04	over-represented
ABYAL1533	ABSDF2250	3.50	vipB	hypothetical protein ABSDF2250	Transporters	Unknown	5	209.01	1.21E-03	over-represented
ABYAL1463	ABSDF2321	6.26	lptA	lipopolysaccharide ABC transporter periplasmic substrate-binding protein LptA	Transporters	Periplasmic	3	110.42	2.51E-04	over-represented
ABYAL2653	ABSDF2347	49.88	pqiB	paraquat-inducible protein	other processes	Membrane	5	169.45	1.44E-05	over-represented
ABYAL1185	ABSDF2360	6.47		heat shock protein	Foldind & sorting	Unknown	12	560.02	1.75E-05	over-represented
ABYAL1164	ABSDF2382	50.54		putative lipoprotein	Unknown	Unknown	5	194.90	1.53E-03	over-represented
ABYAL1163	ABSDF2383	2.41	aceA	isocitrate lyase	carbohydrate catabolism	Cytoplasmic	11	348.01	2.18E-04	over-represented
ABYAL1160	ABSDF2384	10.44		putative transcriptional regulator	Signal transduction	Unknown	6	223.10	9.58E-06	over-represented
ABYAL1159	ABSDF2385	70.07		putative hemolysin-related protein	other processes	Membrane	3	126.48	1.72E-02	over-represented
ABYAL1152	ABSDF2396	9.39	wzi	Uncharacterized 55.8 kDa protein in cps region (Capsule assembly protein Wzi)	Transporters	Outer membrane	7	303.12	5.13E-04	over-represented
ABYAL1143	ABSDF2408	29.85	ppk	polyphosphate kinase	Energy metabolism	Outer membrane or associated	5	228.31	1.84E-03	over-represented
ABYAL1132	ABSDF2421	89.60	pfeA	ferricenterobacterin receptor precursor	Signal transduction	Outer membrane or associated	8	333.96	3.35E-04	over-represented
ABYAL1068	ABSDF2440	12.16		choline dehydrogenase	Amino acid metabolism	Inner membrane or associated	6	355.83	9.39E-04	over-represented
ABYAL1034	ABSDF2539	7.55	smpA	outer membrane lipoprotein	Transporters	Outer membrane or associated	6	265.51	6.24E-05	over-represented
ABYAL1024	ABSDF2552	12.35		putative outer membrane protein	Unknown	Outer membrane or associated	16	1122.23	1.03E-04	over-represented
ABYAL1020	ABSDF2556	3.20	minD	cell division inhibitor, a membrane ATPase,activates minC	Cell cycle	Inner membrane or associated	6	216.14	1.90E-03	over-represented
ABYAL1016	ABSDF2560	4.70	fstK	putative cell division protein, required for chromosome partitioning (FstK)	cell cycle	Inner membrane	3	106.60	1.61E-04	over-represented
ABYAL1007	ABSDF2569	3.33	rpsG	30S ribosomal protein S7	Translation	Cytoplasmic	6	324.43	2.84E-03	over-represented
ABYAL1005	ABSDF2571	18.88		hypothetical protein ABSDF2571	Unknown	Unknown	9	607.60	1.89E-06	over-represented
ABYAL0981	ABSDF2621	9.51	bamD	outer membrane assembly lipoprotein bamD	Transporters	Membrane	8	415.33	6.46E-05	over-represented
ABYAL0963	ABSDF2638	2.91		LysM domain/BON superfamily protein	Cell cycle	Extracellular	9	429.36	6.97E-03	over-represented
ABYAL0942	ABSDF2658	37.94	bfrA	bacterioferritin	Energy metabolism	Cytoplasmic	9	609.46	1.01E-05	over-represented
ABYAL0909	ABSDF2695	23.05		conserved hypothetical protein; putative membrane protein	Unknown	Membrane	10	540.72	3.48E-06	over-represented
ABYAL0895	ABSDF2707	26.01	nuoI	NADH dehydrogenase I chain I, 2Fe-2S ferredoxin-related	Energy metabolism	Cytoplasmic	9	346.34	2.98E-06	over-represented
ABYAL0894	ABSDF2708	10.90	nuoH	NADH dehydrogenase subunit H	Energy metabolism	Inner membrane or associated	3	125.42	5.40E-04	over-represented
ABYAL0893	ABSDF2709	7.69	nuoG	NADH dehydrogenase subunit G	Energy metabolism	Cytoplasmic	14	813.68	2.11E-04	over-represented
ABYAL0892	ABSDF2710	37.14	nuoF	NADH dehydrogenase I chain F	Energy metabolism	inner membrane	7	389.26	4.02E-05	over-represented
ABYAL0890	ABSDF2712	21.09	nuoCD	bifunctional NADH:ubiquinone oxidoreductase subunit C/D	Energy metabolism	Cytoplasmic	15	676.81	3.11E-06	over-represented
ABYAL0889	ABSDF2713	11.43	nuoB	NADH dehydrogenase subunit B	Energy metabolism	Membrane	5	273.90	1.77E-06	over-represented
ABYAL0888	ABSDF2714	30.55	nuoA	NADH dehydrogenase I chain A	Energy metabolism	Inner membrane or associated	3	144.67	2.24E-04	over-represented
ABYAL0826	ABSDF2830	12.15	filF	putative pilus assembly protein (FilF)	Community	Outer membrane or associated	3	150.82	3.78E-03	over-represented
ABYAL0823	ABSDF2833	71.15	filC	putative pilus assembly protein (FilC)	Community	Unknown	4	181.63	7.46E-05	over-represented
ABYAL3565	ABSDF2864	9.48		30S ribosomal protein S9	Translation	Cytoplasmic	5	204.50	1.73E-04	over-represented
ABYAL0665	ABSDF2885	16.20		putative lipoprotein precursor (VacJ) transmembrane	Transporters	Inner membrane	4	169.27	2.65E-06	over-represented
ABYAL0650	ABSDF2901	6.25	accA	acetyl-coenzyme A carboxylase carboxyl transferase (alpha subunit)	Lipid metabolism	Cytoplasmic	7	516.05	5.54E-05	over-represented
ABYAL0649	ABSDF2902	4.89	ppx	exopolyphosphatase (exopolypase) (metaphosphatase)	Energy metabolism	Inner membrane	3	153.35	7.74E-04	over-represented
ABYAL0646	ABSDF2904	7.66		transcription termination factor Rho	Transcription	Cytoplasmic	17	920.82	2.99E-07	over-represented
ABYAL0637	ABSDF2914	16.61		50S ribosomal protein L20	Translation	Cytoplasmic	6	413.06	1.39E-03	over-represented
ABYAL0629	ABSDF2929	44.29		hypothetical protein ABSDF2929	Unknown	Unknown	4	236.94	4.70E-03	over-represented
ABYAL0932	ABSDF2967	15.57		hypothetical protein ABSDF2967	Unknown	Unknown	6	347.16	1.85E-04	over-represented
ABYAL0581	ABSDF2977	3.30		acetolactate synthase 3 catalytic subunit	Amino acid metabolism	Cytoplasmic	4	142.27	4.72E-03	over-represented
ABYAL0576	ABSDF2981	10.38	lptE	putative minor lipoprotein	Transporters	Membrane	6	209.85	1.27E-05	over-represented
ABYAL0574	ABSDF2983	22.30		HlyD family secretion protein	Transporters	Membrane	12	541.15	9.20E-04	over-represented
ABYAL0571	ABSDF2985	39.74		putative outer membrane protein precursor (OprM id 99% in AB307-0294 strain)	Transporters	Unknown	6	207.74	1.69E-03	over-represented
ABYAL0565	ABSDF2991	11.52		Rhodanese related transferase	other processes	Unknown	4	148.89	3.50E-06	over-represented
ABYAL0541	ABSDF2996	8.45	engA	GTP-binding protein EngA	Unknown	Unknown	8	357.63	3.79E-05	over-represented
ABYAL0540	ABSDF2997	12.93	bamB	hypothetical protein ABSDF2997	Transporters	Outer membrane	6	310.55	9.32E-05	over-represented
ABYAL0539	ABSDF2999	10.36		hypothetical protein ABSDF2999	Unknown	Unknown	6	264.10	5.40E-09	over-represented
ABYAL0536	ABSDF3002	10.32		hypothetical protein ABSDF3002	Unknown	Unknown	3	137.13	1.65E-04	over-represented
ABYAL0508	ABSDF3030	15.78		putative ferric siderophore receptor protein	Transporters	Outer membrane or associated	11	546.74	2.24E-05	over-represented
ABYAL0459	ABSDF3083	19.81		glutamate/aspartate:proton symporter	Transporters	Inner membrane	4	215.18	1.31E-04	over-represented
ABYAL0406	ABSDF3133	12.89	etfD	electron transfer flavoprotein-ubiquinone oxidoreductase	Energy metabolism	Inner membrane	16	756.12	2.32E-06	over-represented
ABYAL0380	ABSDF3161	17.91		hypothetical protein ABSDF3161	Unknown	Unknown	9	413.06	3.63E-04	over-represented
ABYAL0377	ABSDF3164	5.35	ubiE	S-adenosylmethionine: 2-DMK methyltransferase and 2-octaprenyl-6-methoxy-1,4-benzoquinone methylase	Metabolism of cofactors and vitamins	Unknown	6	223.01	2.79E-05	over-represented
ABYAL0376	ABSDF3165	102.11		hypothetical protein ABSDF3165	Unknown	Unknown	4	152.19	3.51E-03	over-represented
ABYAL0375	ABSDF3166	17.78	ubiB	2-octaprenylphenol hydroxylase of ubiquinone biosynthetic pathway	Metabolism of cofactors and vitamins	Unknown	8	259.04	2.62E-06	over-represented
ABYAL0322	ABSDF3229	18.26		Selenocysteine synthase	Amino acid metabolism	Unknown	3	184.40	2.95E-05	over-represented
ABYAL0317	ABSDF3234	171.92		putative outer membrane protein W	other processes	Outer membrane or associated	3	214.62	1.04E-05	over-represented
ABYAL0308	ABSDF3245	4.06		50S ribosomal protein L10	Translation	Cytoplasmic	4	267.99	3.37E-03	over-represented
ABYAL0307	ABSDF3246	48.04		50S ribosomal protein L1	Translation	Cytoplasmic	5	358.40	5.85E-05	over-represented
ABYAL0306	ABSDF3247	13.03		50S ribosomal protein L11	Translation	Cytoplasmic	3	155.17	7.73E-04	over-represented
ABYAL0287	ABSDF3271	2.64	argH	argininosuccinate lyase	Amino acid metabolism	Cytoplasmic	5	226.82	5.62E-06	over-represented
ABYAL0254	ABSDF3308	12.66		leucyl aminopeptidase	Folding & sorting	Cytoplasmic	3	71.21	4.11E-03	over-represented
ABYAL0250	ABSDF3312	13.03	ribC	riboflavin synthase subunit alpha	Metabolism of cofactors and vitamins	Cytoplasmic	3	146.07	5.10E-04	over-represented
ABYAL3859	ABSDF3378	7.19		hypothetical protein ABSDF3378	Unknown	Unknown	18	836.98	2.75E-06	over-represented
ABYAL3880	ABSDF3405	14.80		hypothetical protein ABSDF3405	Unknown	Unknown	7	324.48	1.32E-05	over-represented
ABYAL3883	ABSDF3427	19.58		acetate permease	Transporters	Membrane	3	131.82	1.14E-04	over-represented
ABYAL3901	ABSDF3445	11.92		putative outer membrane Omp25	Unknown	outer membrane	8	618.58	3.51E-04	over-represented
ABYAL3904	ABSDF3448	3.10		phosphoglucosamine mutase	Glycans metabolism	Outer membrane or associated	3	197.16	4.35E-03	over-represented
ABYAL3905	ABSDF3449	5.00		IMP dehydrogenase	Nucleotide metabolism	Cytoplasmic	6	264.47	5.83E-05	over-represented
ABYAL3914	ABSDF3462	3.66	aceF	dihydrolipoamide S-acetyltransferase, E2 component of the pyruvate dehydrogenase complex	Carbohydrate metabolism	Cytoplasmic	16	693.35	1.94E-03	over-represented
ABYAL3915	ABSDF3463	5.70	aceE	pyruvate dehydrogenase subunit E1	Carbohydrate metabolism	Cytoplasmic	36	1780.41	1.47E-04	over-represented
ABYAL3938	ABSDF3487	8.22		MetA pathway of phenol degradation	Xenobiotic degradation and metabolism	Unknown	8	351.59	1.66E-06	over-represented
ABYAL3965	ABSDF3515	6.72		hypothetical protein ABSDF3515	Unknown	Unknown	6	187.79	3.59E-03	over-represented
ABYAL3966	ABSDF3516	24.57		hypothetical protein ABSDF3516	Unknown	Unknown	4	125.47	8.31E-05	over-represented
-	ABSDF3544	3.64		putative hemagglutinin/hemolysin-related protein	Unknown	Unknown	10	457.10	4.77E-02	over-represented
-	ABSDF3546	17.81		putative hemolysin activator protein	Unknown	Unknown	6	233.56	1.46E-03	over-represented
ABYAL3988	ABSDF3572	78.13	ribH	6,7-dimethyl-8-ribityllumazine synthase (Lumazine synthase)(riboflavin synthase beta chain)	Metabolism of cofactors and vitamins	Cytoplasmic	9	686.46	6.24E-08	over-represented
ABYAL3986	ABSDF3574	18.17		hypothetical protein ABSDF3574	Unknown	Unknown	4	236.02	1.91E-04	over-represented
ABYAL4027	ABSDF3608	3.78	purC	phosphoribosylaminoimidazole-succinocarboxamide synthase	Nucleotide metabolism	Cytoplasmic	3	106.58	8.83E-05	over-represented
ABYAL4032	ABSDF3614	20.13		putative PQQ-dependent aldose sugar dehydrogenase precursor	Carbohydrate metabolism	Periplasmic	3	103.05	7.72E-05	over-represented
ABYAL4051	ABSDF3636	2.60	dnaJ	heat shock protein (Hsp40), co-chaperone with DnaK	replication and repair	Cytoplasmic	8	405.30	1.73E-04	over-represented
ABYAL4057	ABSDF3641	12.64	ppc	phosphoenolpyruvate carboxylase	Carbohydrate metabolism	Cytoplasmic	15	647.51	3.30E-04	over-represented
ABYAL4063	ABSDF3646	7.97		hypothetical protein ABSDF3646	Unknown	Unknown	4	165.56	3.13E-04	over-represented
ABYAL3546	ABSDF3680	14.62	oxaA	putative inner membrane protein translocase component YidC	Transporters	Inner membrane or associated	7	382.41	1.92E-06	over-represented
ABYAL0014	ABSDF0019	7.11		tyrosyl-tRNA synthetase	Translation	Cytoplasmic	7	463.41	6.35E-09	under-represented
ABYAL0035	ABSDF0031	2.38		TetR/AcrR family transcriptional regulator	Transcription	Unknown	3	261.01	2.41E-02	under-represented
ABYAL3424	ABSDF0069	4.95	wecB	putative UDP-N-acetylglucosamine 2-epimerase	Glycans metabolism	Unknown	3	138.98	6.30E-05	under-represented
ABYAL0083	ABSDF0082	3.41	galE	UDP-glucose 4-epimerase (galactowaldenase) (UDP-galactose 4-epimerase)	Carbohydrate metabolism	Cytoplasmic	5	328.66	3.30E-05	under-represented
ABYAL0094	ABSDF0093	8.27	acnM	aconitate hydratase	Carbohydrate metabolism	Cytoplasmic	6	269.72	5.17E-06	under-represented
ABYAL0119	ABSDF0117	4.31	dadX	alanine racemase 2, PLP-binding, catabolic	Amino acid metabolism	Unknown	5	224.54	1.34E-03	under-represented
ABYAL0120	ABSDF0118	38.02		endoribonuclease L-PSP	Unknown	Unknown	7	512.87	1.72E-05	under-represented
ABYAL0124	ABSDF0121	5.10	mmsA	methylmalonate-semialdehyde dehydrogenase, oxidoreductase protein	Amino acid metabolism	Cytoplasmic	6	218.87	1.73E-03	under-represented
ABYAL0126	ABSDF0122	13.44	mmsB	3-hydroxyisobutyrate dehydrogenase	Amino acid metabolism	Unknown	3	197.60	6.23E-05	under-represented
ABYAL0127	ABSDF0123	6.07		putative acetyl-CoA synthetase/AMP-(fatty) acid ligase	Lipid metabolism	Cytoplasmic	6	312.03	9.81E-04	under-represented
ABYAL0151	ABSDF0144	3.93		GMP synthase	Nucleotide metabolism	Cytoplasmic	7	395.57	4.38E-05	under-represented
ABYAL0160	ABSDF0155	5.73		arginyl-tRNA synthetase	Translation	Cytoplasmic	6	259.87	1.62E-05	under-represented
ABYAL0182	ABSDF0175	14.96		glutathione peroxidase	other processes	Cytoplasmic	7	309.20	8.23E-06	under-represented
ABYAL0198	ABSDF0201	6.28	cysK	subunit of cysteine synthase A and O-acetylserine sulfhydrolase A, PLP-dependent enzyme	Amino acid metabolism	Cytoplasmic	7	308.62	3.18E-05	under-represented
ABYAL0222	ABSDF0222	7.93		inorganic pyrophosphatase	Energy metabolism	Cytoplasmic	3	163.73	9.81E-06	under-represented
ABYAL3793	ABSDF0259	5.85		putative ABC transporter ATP-binding protein	Transporters	Cytoplasmic	14	603.95	3.98E-06	under-represented
ABYAL3727	ABSDF0335	6.80		hypothetical protein ABSDF0335	Unknown	Unknown	4	199.77	1.17E-05	under-represented
ABYAL3724	ABSDF0338	4.86	serA	D-3-phosphoglycerate dehydrogenase	Amino acid metabolism	Cytoplasmic	3	136.18	3.43E-06	under-represented
ABYAL3703	ABSDF0355	4.09	astC	bifunctional succinylornithine transaminase/acetylornithine transaminase	Amino acid metabolism	Unknown	5	257.53	1.08E-08	under-represented
ABYAL3701	ABSDF0357	7.72	astD	succinylglutamic semialdehyde dehydrogenase	Amino acid metabolism	Unknown	3	237.70	1.18E-06	under-represented
ABYAL3688	ABSDF0371	6.49		glycyl-tRNA synthetase subunit beta	Translation	Cytoplasmic	10	687.37	7.49E-05	under-represented
ABYAL3687	ABSDF0372	4.12		glycyl-tRNA synthetase subunit alpha	Translation	Cytoplasmic	4	181.85	8.62E-05	under-represented
ABYAL3667	ABSDF0396	4.07	ttg2D	putative toluene tolerance protein (Ttg2D)	Xenobiotic degradation and metabolism	Periplasmic	9	389.85	2.66E-04	under-represented
ABYAL3650	ABSDF0415	8.58		putative flavohemoprotein (hemoglobin-like protein) (flavohemoglobin)	Other processes	Cytoplasmic	6	309.41	2.86E-05	under-represented
ABYAL3646	ABSDF0422	3.94	rpsJ	30S ribosomal protein S10	Translation	Cytoplasmic	6	283.85	5.03E-04	under-represented
ABYAL3609	ABSDF0460	11.64	prlC	oligopeptidase A	Unknown	Cytoplasmic	5	385.33	2.32E-05	under-represented
ABYAL3587	ABSDF0482	6.67		malate dehydrogenase	Carbohydrate metabolism	Cytoplasmic	17	1102.00	7.23E-07	under-represented
ABYAL3507	ABSDF0496	51.25		hypothetical protein ABSDF0496	Unknown	Unknown	6	382.69	8.42E-09	under-represented
ABYAL3460	ABSDF0504	18.65		rodanese-related sulfurtransferase	Unknown	Unknown	6	410.06	1.46E-07	under-represented
ABYAL3432	ABSDF0525	3.71	ilvE	branched-chain amino acid aminotransferase	Amino acid metabolism	Cytoplasmic	3	105.50	1.20E-03	under-represented
ABYAL3395	ABSDF0573	6.35	trpA	tryptophan synthase subunit alpha	Amino acid metabolism	Cytoplasmic	4	335.08	1.18E-04	under-represented
ABYAL3365	ABSDF0602	8.93		putative acetyl-CoA acetyltransferase (acetoacetyl-CoA thiolase)	Unknown	Cytoplasmic	12	588.90	1.44E-07	under-represented
ABYAL3348	ABSDF0623	9.89		hypothetical protein ABSDF0623	Unknown	Unknown	3	104.65	8.82E-04	under-represented
ABYAL3342	ABSDF0631	11.96		hypothetical protein ABSDF0631	Unknown	Unknown	6	246.77	1.89E-04	under-represented
ABYAL3341	ABSDF0632	6.34		prolyl-tRNA synthetase	Translation	Cytoplasmic	6	271.25	5.83E-05	under-represented
ABYAL3310	ABSDF0675	4.71		hypothetical protein ABSDF0675	Unknown	Unknown	3	137.72	4.04E-05	under-represented
ABYAL3308	ABSDF0677	9.12	gatB	aspartyl/glutamyl-tRNA amidotransferase subunit B	Translation	Cytoplasmic	7	381.44	3.29E-06	under-represented
ABYAL3307	ABSDF0678	5.67	gatA	aspartyl/glutamyl-tRNA amidotransferase subunit A	Translation	Cytoplasmic	8	358.23	1.14E-04	under-represented
ABYAL3306	ABSDF0679	19.43	gatC	aspartyl/glutamyl-tRNA(Asn/Gln) amidotransferase subunit C	Translation	Cytoplasmic	4	317.13	1.33E-05	under-represented
ABYAL3288	ABSDF0698	4.22		putative oxydoreductase protein, zinc-containing (quinone oxidoreductase, NADPH dependent)	Unknown	Cytoplasmic	4	144.93	5.46E-05	under-represented
ABYAL3284	ABSDF0713	5.66		hypothetical protein ABSDF0713	Unknown	Unknown	8	293.21	7.86E-06	under-represented
ABYAL3245	ABSDF0747	5.78	serS	seryl-tRNA synthetase	Translation	Cytoplasmic	10	489.89	4.31E-07	under-represented
ABYAL3237	ABSDF0778	5.33	sucC	succinyl-CoA synthetase subunit beta	Carbohydrate metabolism	Cytoplasmic	7	423.08	1.42E-04	under-represented
ABYAL3238	ABSDF0779	11.58	sucD	succinyl-CoA synthetase subunit alpha	Carbohydrate metabolism	Cytoplasmic	17	1037.70	3.68E-07	under-represented
ABYAL3239	ABSDF0782	3.93		tryptophanyl-tRNA synthetase II	Translation	Cytoplasmic	5	139.77	2.41E-05	under-represented
-	ABSDF0785	10.56		putative cell-surface adhesin	Unknown	Membrane	24	1508.89	9.09E-04	under-represented
ABYAL3203	ABSDF0788	10.07	greA	transcription elongation factor GreA	Transcription	Cytoplasmic	9	441.88	2.64E-06	under-represented
ABYAL3201	ABSDF0790	5.56		carbamoyl phosphate synthase small subunit	Nucleotide metabolism	Unknown	4	165.66	5.33E-06	under-represented
ABYAL3189	ABSDF0803	8.00	folD	bifunctional protein [Includes: 5,10-methylene-tetrahydrofolate dehydrogenase; 5,10-methylene-tetrahydrofolate cyclohydrolase]	Metabolism of cofactors and vitamins	Cytoplasmic	3	104.28	4.39E-05	under-represented
ABYAL3183	ABSDF0809	8.51		phosphoenolpyruvate carboxykinase	Carbohydrate metabolism	Unknown	6	364.22	2.49E-05	under-represented
ABYAL3180	ABSDF0817	20.61		co-chaperonin GroES	Folding & sorting	Cytoplasmic	6	334.77	1.29E-07	under-represented
ABYAL3133	ABSDF0858	12.53	cntB	electron transfer flavoprotein beta-subunit	Energy metabolism	Cytoplasmic	11	400.10	7.80E-07	under-represented
ABYAL3100	ABSDF0905	8.36	fpb	fructose-1,6-bisphosphatase	Carbohydrate metabolism	Cytoplasmic	5	247.77	5.03E-05	under-represented
ABYAL3027	ABSDF0933	4.64		2,3,4,5-tetrahydropyridine-2,6-carboxylate N-succinyltransferase	Amino acid metabolism	Cytoplasmic	5	261.68	1.15E-04	under-represented
ABYAL2991	ABSDF0966	8.85		aspartate aminotransferase A	Amino acid metabolism	Cytoplasmic	12	744.27	1.76E-07	under-represented
ABYAL2987	ABSDF0970	18.26	uvrB	excinuclease ABC subunit B	Replcation and repair	Cytoplasmic	9	479.38	8.52E-06	under-represented
ABYAL2960	ABSDF0995	10.51	idh	isocitrate dehydrogenase	Carbohydrate metabolism	Cytoplasmic	25	1363.67	1.39E-05	under-represented
-	ABSDF1043	14.28		hypothetical protein ; phage-like protein	Unknown	Unknown	4	138.44	1.45E-04	under-represented
ABYAL2944	ABSDF1079	3.67	hemL	glutamate-1-semialdehyde aminotransferase	Metabolism of cofactors and vitamins	Unknown	3	124.70	3.28E-04	under-represented
ABYAL2933	ABSDF1093.3	8.08	dat	diaminobutyrate--2-oxoglutarate aminotransferase	Amino acid metabolism	Cytoplasmic	9	499.71	2.39E-04	under-represented
ABYAL2932	ABSDF1093.4	3.56	ddc	L-2,4-diaminobutyrate decarboxylase	Amino acid metabolism	Unknown	3	70.88	2.37E-04	under-represented
ABYAL2827	ABSDF1162	4.47		indole-3-glycerol-phosphate synthase	Unknown	Cytoplasmic	4	195.58	2.95E-04	under-represented
ABYAL2811	ABSDF1179	15.77	sodB	superoxide dismutase [Fe]	Xenobiotic degradation and metabolism	Cytoplasmic	5	336.01	4.55E-08	under-represented
ABYAL2802	ABSDF1187	4.42	sahH	S-adenosyl-L-homocysteine hydrolase	Amino acid metabolism	Cytoplasmic	7	399.37	7.49E-04	under-represented
ABYAL2786	ABSDF1203	10.31	tsf	elongation factor Ts	translation	Cytoplasmic	15	937.86	2.41E-07	under-represented
ABYAL2779	ABSDF1210	7.84	mltB	membrane-bound lytic murein transglycosylase B	Glycans metabolism	Outer membrane or associated	3	155.53	2.79E-06	under-represented
ABYAL2775	ABSDF1213	5.80		7-cyano-7-deazaguanine reductase	Metabolism of cofactors and vitamins	Cytoplasmic	4	186.01	1.20E-04	under-represented
ABYAL2754	ABSDF1229	8.22	fpr	ferredoxin--NADP+ reductase	Xenobiotic degradation and metabolism	Unknown	3	165.35	3.43E-04	under-represented
ABYAL2735	ABSDF1252	28.51	aroA	bifunctional protein [Includes: putative prephenate or cyclohexadienyl dehydrogenase; 3-phosphoshikimate 1-carboxyvinyltransferase (5-enolpyruvylshikimate-3-phosphate synthase) (EPSP synthase) (EPSPS) (AroA)]	Metabolism of cofactors and vitamins	Unknown	11	492.74	3.88E-07	under-represented
ABYAL2721	ABSDF1261	13.61		thiazole synthase	Metabolism of cofactors and vitamins	Cytoplasmic	3	138.71	2.64E-06	under-represented
ABYAL2716	ABSDF1267	22.32		putative cold shock protein	Folding & sorting	Unknown	5	184.12	1.77E-06	under-represented
ABYAL2703	ABSDF1280	8.20	tkrA	2-keto-D-gluconate reductase (2-ketoaldonate reductase)	Carbohydrate metabolism	Cytoplasmic	5	262.77	5.01E-04	under-represented
ABYAL2701	ABSDF1282	12.68		hypothetical protein ABSDF1282	Unknown	Unknown	5	299.31	3.79E-06	under-represented
-	ABSDF1320	5.52		putative repressor protein from bacteriophage	transcription	Cytoplasmic	3	132.30	7.68E-03	under-represented
ABYAL1196	ABSDF1342	5.31		hypothetical protein ABSDF1342	Unknown	Unknown	5	159.14	2.76E-05	under-represented
ABYAL1201	ABSDF1347	31.08		hypothetical protein ABSDF1347	Unknown	Unknown	4	365.83	1.44E-04	under-represented
ABYAL1229	ABSDF1378	4.80	argG	argininosuccinate synthase	Amino acid metabolism	Cytoplasmic	7	279.71	3.63E-06	under-represented
ABYAL2769	ABSDF1459	3.96		serine hydroxymethyltransferase	Amino acid metabolism	Cytoplasmic	8	302.95	1.05E-04	under-represented
ABYAL1410	ABSDF1485	6.34		hypothetical protein ABSDF1485	Unknown	Unknown	3	209.19	7.96E-03	under-represented
ABYAL1416	ABSDF1491	28.20	ahpC	alkyl hydroperoxide reductase, C22 subunit, thioredoxin-like (detoxification of hydroperoxides)	other processes	Unknown	7	353.87	4.49E-08	under-represented
ABYAL2635	ABSDF1512	11.67		phosphoribosylamine--glycine ligase	Nucleotide metabolism	Cytoplasmic	4	244.90	1.14E-08	under-represented
ABYAL2568	ABSDF1610	8.60	acnB	bifunctional aconitate hydratase 2/2-methylisocitrate dehydratase	Carbohydrate metabolism	Cytoplasmic	22	1202.83	2.41E-06	under-represented
ABYAL2543	ABSDF1630	44.03	ppiB	peptidyl-prolyl cis-trans isomerase precursor (PPIase) (rotamase)	Folding & sorting	Cytoplasmic	5	313.49	1.72E-05	under-represented
ABYAL2542	ABSDF1631	6.85		glutaminyl-tRNA synthetase	Translation	Cytoplasmic	7	364.48	1.44E-07	under-represented
ABYAL2536	ABSDF1638	4.73		long chain aldehyde dehydrogenase	Lipid metabolism	Unknown	3	107.25	2.64E-03	under-represented
ABYAL2526	ABSDF1648	17.91	pepN	aminopeptidase N	Folding & sorting	Unknown	12	660.76	9.49E-07	under-represented
ABYAL2352	ABSDF1677	14.05	glnG	two-component regulatory system response regulator	Signal transduction	Cytoplasmic	4	158.13	9.32E-09	under-represented
ABYAL2348	ABSDF1681	19.05	frr	ribosome recycling factor	translation	Cytoplasmic	14	537.87	1.33E-06	under-represented
ABYAL1822	ABSDF1710	9.35	pgk	phosphoglycerate kinase	Carbohydrate metabolism	Cytoplasmic	5	218.19	6.18E-07	under-represented
ABYAL1824	ABSDF1712	6.65	fba	fructose-1,6-bisphosphate aldolase	Carbohydrate metabolism	Cytoplasmic	5	340.84	8.12E-06	under-represented
ABYAL1825	ABSDF1713	29.61		peptidyl-prolyl cis-trans isomerase	folding & sorting	Periplasmic	10	537.69	1.24E-06	under-represented
ABYAL1840	ABSDF1727	24.99		hypothetical protein ABSDF1727	Unknown	Unknown	3	114.64	4.32E-04	under-represented
ABYAL1848	ABSDF1735	5.37		putative enoyl-CoA hydratase/isomerase	Unknown	Cytoplasmic	4	171.51	3.41E-05	under-represented
ABYAL1853	ABSDF1739	58.13	himD	integration host factor (IHF),beta subunit, site specific recombination	Replication and repair	Cytoplasmic	3	190.81	3.73E-06	under-represented
-	ABSDF1762	13.67		putative repressor protein from bacteriophage	transcription	Cytoplasmic	3	112.19	1.31E-05	under-represented
ABYAL1949	ABSDF1852	12.61		scaffold protein	Unknown	Unknown	3	125.55	1.77E-05	under-represented
ABYAL1951	ABSDF1853	5.14		cysteine desulfurase used in synthesis of Fe-S cluster (tRNA 4-thiouridine sulfurtransferase )	other processes	Cytoplasmic	4	164.88	2.53E-04	under-represented
ABYAL1955	ABSDF1857	22.41	hupB	DNA-binding protein HU-beta	Transcription	Cytoplasmic	9	757.94	2.02E-07	under-represented
ABYAL1984	ABSDF1885	7.83		phospho-2-dehydro-3-deoxyheptonate aldolase	Metabolism of cofactors and vitamins	Unknown	5	303.63	4.06E-04	under-represented
ABYAL2000	ABSDF1901	6.49		putative histidine triad family protein	Unknown	Unknown	3	166.39	7.53E-05	under-represented
ABYAL2014	ABSDF1919	20.48		hypothetical protein ABSDF1919	Unknown	Unknown	4	188.05	6.08E-07	under-represented
ABYAL2132	ABSDF1962	6.19		putative nicotinate phosphoribosyltransferase	Xenobiotics biodegradation and metabolism	Unknown	6	250.38	4.02E-04	under-represented
ABYAL2263	ABSDF2032	3.96	eno	phosphopyruvate hydratase	Carbohydrate metabolism	Cytoplasmic	8	568.51	1.75E-06	under-represented
ABYAL2266	ABSDF2035	15.84		hypothetical protein ABSDF2035	Unknown	Unknown	3	113.52	5.60E-04	under-represented
ABYAL2279	ABSDF2051	4.38		N-acetyl-gamma-glutamyl-phosphate reductase	Amino acid metabolism	Cytoplasmic	3	163.20	1.61E-03	under-represented
ABYAL2282	ABSDF2055	9.37		ribose-5-phosphate isomerase A	Carbohydrate metabolism	Unknown	3	94.88	6.98E-03	under-represented
ABYAL1762	ABSDF2152	8.10		hypothetical protein ABSDF2152	Unknown	Unknown	6	343.47	9.81E-07	under-represented
ABYAL1746	ABSDF2164	5.42	engD	GTP-dependent nucleic acid-binding protein EngD	Unknown	Unknown	3	95.49	6.55E-05	under-represented
ABYAL1738	ABSDF2173	12.36		phosphoribosylglycinamide formyltransferase 2	other processes	Unknown	3	117.68	2.22E-04	under-represented
ABYAL1731	ABSDF2180	13.53	msrB	peptide methionine sulfoxide reductase	Amino acid metabolism	Cytoplasmic	4	202.55	2.03E-06	under-represented
ABYAL2387	ABSDF2189	6.79	accB	biotin carboxyl carrier protein of acetyl-CoA carboxylase (BCCP)	Lipid metabolism	Unknown	5	318.35	1.94E-03	under-represented
ABYAL2479	ABSDF2205	7.52		putative iron-containing alcohol dehydrogenase	Carbohydrate metabolism	Unknown	3	176.33	2.75E-04	under-represented
ABYAL2491	ABSDF2217	5.64	tal	transaldolase B	Carbohydrate metabolism	Cytoplasmic	10	402.56	2.64E-06	under-represented
ABYAL1546	ABSDF2240	50.29		putative ClpA/B-type chaperone	Transporters	Unknown	3	152.45	1.06E-07	under-represented
-	ABSDF2314	12.91		cell-surface adhesin	Unknown	Unknown	8	451.12	7.09E-04	under-represented
ABYAL1437	ABSDF2334	12.78		putative exodeoxyribonuclease VII small subunit (exonuclease VII small subunit)	Replication and repair	Cytoplasmic	3	157.82	3.96E-06	under-represented
ABYAL1180	ABSDF2364	9.98		adenylate kinase	Nucleotide metabolism	Cytoplasmic	7	295.26	2.30E-05	under-represented
ABYAL1172	ABSDF2372	3.74	ureE	urease accessory protein UreE	Unknown	Unknown	3	225.84	9.50E-05	under-represented
ABYAL1151	ABSDF2397	12.06		lysyl-tRNA synthetase	Translation	Cytoplasmic	5	250.40	2.23E-05	under-represented
ABYAL1137	ABSDF2418	10.07		putative carbonic anhydrase	Unknown	Unknown	4	269.69	7.63E-06	under-represented
ABYAL1035	ABSDF2538	6.13	fur	negative regulator of ferric iron uptake	Transcription	Cytoplasmic	3	146.92	7.60E-05	under-represented
ABYAL1028	ABSDF2548	4.32		acetylglutamate kinase	Amino acid metabolism	Cytoplasmic	6	323.33	2.85E-04	under-represented
ABYAL1018	ABSDF2558	23.22		hypothetical protein ABSDF2558	Unknown	Unknown	3	167.64	1.29E-06	under-represented
ABYAL1008	ABSDF2568	9.22		elongation factor G	Transcription	Cytoplasmic	57	3066.39	2.93E-06	under-represented
ABYAL1003	ABSDF2572	5.86		beta-ketoacyl-ACP synthase I (3-oxoacyl-[acyl-carrier-protein] synthase I)	Lipid metabolism	Cytoplasmic	6	323.97	6.96E-07	under-represented
ABYAL0962	ABSDF2639	169.68		acyl carrier protein (ACP)	Lipid metabolism	Cytoplasmic	3	265.29	9.81E-06	under-represented
ABYAL0960	ABSDF2641	9.38		malonyl-CoA-[acyl-carrier-protein] transacylase	Lipid metabolism	Cytoplasmic	3	128.19	4.57E-09	under-represented
ABYAL0941	ABSDF2659	6.23		DNA ligase	Replication and repair	Cytoplasmic	6	446.06	9.40E-05	under-represented
ABYAL0920	ABSDF2685	5.24		hypothetical protein ABSDF2685	Unknown	Unknown	7	327.64	3.82E-03	under-represented
ABYAL0919	ABSDF2686	6.37	metG	methionyl-tRNA synthetase	Translation	Cytoplasmic	7	278.37	1.00E-04	under-represented
ABYAL0883	ABSDF2719	3.07		OmpR family response regulator	Signal transduction	Membrane	9	496.49	4.15E-04	under-represented
ABYAL0880	ABSDF2723	12.31		ribonucleotide-diphosphate reductase subunit beta	replication & repair	Cytoplasmic	7	233.62	1.02E-03	under-represented
ABYAL0652	ABSDF2899	10.27		pyrroline-5-carboxylate reductase	Nucleotide metabolism	Cytoplasmic	3	256.31	9.26E-04	under-represented
ABYAL0648	ABSDF2903	17.49	trxA	thioredoxin	Unknown	Cytoplasmic	4	313.47	1.03E-06	under-represented
ABYAL0644	ABSDF2906	24.56		integration host factor subunit alpha	Replication and repair	Cytoplasmic	5	184.39	5.19E-06	under-represented
ABYAL0642	ABSDF2908	3.63	pheS	phenylalanyl-tRNA synthetase, alpha-subunit	Translation	Cytoplasmic	5	199.36	2.24E-06	under-represented
ABYAL0631	ABSDF2923	5.34		threonyl-tRNA synthetase	Translation	Cytoplasmic	7	326.51	2.85E-08	under-represented
ABYAL0626	ABSDF2932	8.40	panC	pantoate--beta-alanine ligase	Metabolism of cofactors and vitamins	Cytoplasmic	3	119.12	6.24E-06	under-represented
ABYAL0597	ABSDF2964	8.14	acnA	aconitate hydratase 1	Carbohydrate metabolism	Cytoplasmic	15	835.72	1.43E-05	under-represented
ABYAL0578	ABSDF2980	12.19		leucyl-tRNA synthetase	Translation	Cytoplasmic	8	264.35	7.58E-06	under-represented
ABYAL0563	ABSDF2993	9.31	secB	preprotein translocase subunit SecB	Transporters	Membrane	3	146.08	6.48E-08	under-represented
ABYAL0533	ABSDF3006	3.76		nucleoside diphosphate kinase (NDK) (NDP kinase) (nucleoside-2-P kinase)	Nucleotide metabolism	Extracellular	5	222.43	5.67E-05	under-represented
ABYAL0524	ABSDF3014	2.71		gamma-glutamyl phosphate reductase	Amino acid metabolism	Cytoplasmic	5	166.01	8.79E-05	under-represented
ABYAL0519	ABSDF3020	7.54		bifunctional 4-hydroxy-2-oxoglutarate aldolase/2-dehydro-3-deoxyphosphogluconate aldolase	Lipid metabolism	Unknown	3	135.83	8.06E-08	under-represented
ABYAL0509	ABSDF3029	4.40	tig	trigger factor, molecular chaperone involved in septum formation	Cell cycle	Cytoplasmic	19	953.01	5.27E-06	under-represented
ABYAL0506	ABSDF3032	22.17		2-isopropylmalate synthase	Amino acid metabolism	Cytoplasmic	9	273.29	1.88E-06	under-represented
ABYAL0465	ABSDF3077	24.80		putative Zn-dependent oxidoreductase	other processes	Cytoplasmic	3	131.91	1.96E-05	under-represented
ABYAL0457	ABSDF3085	6.96		aspartate-semialdehyde dehydrogenase	Amino acid metabolism	Cytoplasmic	8	416.40	7.83E-07	under-represented
ABYAL0412	ABSDF3126	182.54		hypothetical protein ABSDF3126	Unknown	Unknown	3	128.63	3.28E-05	under-represented
ABYAL0358	ABSDF3187	7.54		triosephosphate isomerase	Unknown	Cytoplasmic	3	135.85	4.62E-06	under-represented
ABYAL0319	ABSDF3232	8.33		heat shock protein 90	Folding & sorting	Unknown	20	1114.61	1.83E-04	under-represented
ABYAL0309	ABSDF3244	4.77		50S ribosomal protein L7/L12	Translation	Cytoplasmic	4	263.91	7.82E-03	under-represented
ABYAL0305	ABSDF3248	3.51		transcription antitermination protein	Transcription	Cytoplasmic	3	99.89	2.36E-04	under-represented
ABYAL0290	ABSDF3262	6.12		porphobilinogen deaminase	Metabolism of cofactors and vitamins	Unknown	4	229.88	6.60E-06	under-represented
ABYAL0296	ABSDF3267	5.65		putative DNA binding protein	Unknown	Cytoplasmic	4	314.33	2.41E-03	under-represented
ABYAL0285	ABSDF3272	23.45		hypothetical protein ABSDF3272	Unknown	Unknown	4	148.79	5.34E-06	under-represented
ABYAL0273	ABSDF3288	5.36	murD	UDP-N-acetylmuramoyl-L-alanyl-D-glutamate synthetase	Glycans metabolism	Cytoplasmic	3	165.84	4.31E-04	under-represented
ABYAL0266	ABSDF3295	6.28		threonine synthase	Amino acid metabolism	Cytoplasmic	8	433.92	2.72E-04	under-represented
ABYAL0252	ABSDF3310	11.11		hypothetical protein ABSDF3310	Unknown	Unknown	6	248.53	5.29E-06	under-represented
ABYAL3864	ABSDF3384	3.96	gabT	4-aminobutyrate aminotransferase, PLP-dependent	Amino acid metabolism	Cytoplasmic	5	171.35	1.21E-03	under-represented
ABYAL3870	ABSDF3392	13.44		ssDNA-binding protein controls activity of RecBCD nuclease	Replication and repair	Cytoplasmic	6	367.75	1.16E-08	under-represented
ABYAL3919	ABSDF3467	5.19	ftsZ	cell division protein FtsZ	Cell cycle	Cytoplasmic	13	761.60	4.73E-06	under-represented
ABYAL3930	ABSDF3480	3.81		orotate phosphoribosyltransferase	Nucleotide metabolism	Cytoplasmic	3	175.48	2.04E-04	under-represented
ABYAL3963	ABSDF3513	4.01	gshA	gamma-glutamate-cysteine ligase	Amino acid metabolism	Cytoplasmic	5	165.72	1.58E-04	under-represented
ABYAL4005	ABSDF3581	6.09		imidazolonepropionase	Amino acid metabolism	Cytoplasmic	7	396.36	1.22E-05	under-represented
ABYAL4009	ABSDF3584	7.13	hutU	urocanate hydratase	Amino acid metabolism	Cytoplasmic	19	1290.07	1.58E-05	under-represented
ABYAL4025	ABSDF3606	7.22		dihydrodipicolinate synthase	Amino acid metabolism	Cytoplasmic	7	286.51	9.20E-06	under-represented
ABYAL4035	ABSDF3619	11.52		hypothetical protein ABSDF3619	Unknown	Unknown	7	527.99	8.09E-07	under-represented
ABYAL4046	ABSDF3630	13.32	alrA	2,5-diketo-D-gluconate reductase B	Carbohydrate metabolism	Cytoplasmic	7	442.45	1.39E-03	under-represented
ABYAL4064	ABSDF3647	22.76	ilvD	dihydroxy-acid dehydratase	Amino acid metabolism	Cytoplasmic	4	185.61	2.27E-06	under-represented
ABYAL1639	p3ABSDF0025	4.14		catalase HPII	Xenobiotic degradation and metabolism	Cytoplasmic	10	383.17	3.08E-02	under-represented

## Sheet: Table S5 - CMI & MBECs
Table S5. Drug susceptibility of A. baumannii ATCC 17978 WT and ∆Mac
	MIC (µg/mL)		MBEC (µg/mL)
	WT	∆Mac	WT	∆Mac
Azithromycin	1	1	1.024	1.024
Erythromycin	4	4	1.024	1.024
Spiramycin	32	32	1.024	1.024
Imipenem	0.125	0.125	1.024	1.024
Ciprofloxacin	0.25	0.25	256	256
Colistin	0.50	0.50	32	32
Tobramycin	0.50	0.50	32	64
Gentamicin	0.50	0.50	32	128
Novobiocin	16	16	ND	ND
Tetracycline	0.50	0.50	256	256
Tigecycline	0.50	0.50	ND	ND
Chlorhexidine	128	128	ND	ND
